# Supplementary material for: Within the fortress: A specialized parasite is not discriminated against in a social insect society
Source: PLoS One. 2018 Feb 23;13(2):e0193536. doi: 10.1371/journal.pone.0193536 (PMC5825133; doi:10.1371/journal.pone.0193536)
Supplement: S1 File — We performed daily mortality observations for up to 20 days post-injection. In this table we present the raw data we used for analysis. Individuals which died over the course of our observations had a 1 death status. (CSV) [file pone.0193536.s003.csv]

Colony.ID	Sub.colony	ant.ID	Treatment	censor.Time	death.Status
Bill 2	1	228	Healthy	20	0
Bill 2	1	272	Healthy	20	0
Bill 2	1	254	Healthy	20	0
Bill 2	1	232	Healthy	20	0
Bill 2	1	243	Healthy	20	0
Bill 2	1	218	Healthy	20	0
Bill 2	1	255	Healthy	20	0
Bill 2	1	225	Healthy	20	0
Bill 2	1	217	Healthy	20	0
Bill 2	1	203	Healthy	20	0
Bill 2	1	216	Healthy	20	0
Bill 2	1	229	Healthy	20	0
Bill 2	1	233	Healthy	20	0
Bill 2	1	248	Healthy	20	0
Bill 2	1	253	Healthy	20	0
KFM 1	1	401	Healthy	20	0
KFM 1	1	414	Healthy	20	0
KFM 1	1	416	Healthy	20	0
KFM 1	1	435	Healthy	20	0
KFM 1	1	495	Healthy	20	0
KFM 1	1	492	Healthy	20	0
KFM 1	1	434	Healthy	20	0
KFM 1	1	402	Healthy	4	1
KFM 1	1	403	Healthy	20	0
KFM 1	1	473	Healthy	3	1
KFM 1	1	493	Healthy	20	0
KFM 1	1	454	Healthy	20	0
KFM 1	1	404	Healthy	20	0
KFM 1	1	453	Healthy	20	0
KFM 1	1	446	Healthy	20	0
KFM 1	2	507	Healthy	20	0
KFM 1	2	513	Healthy	20	0
KFM 1	2	526	Healthy	20	0
KFM 1	2	529	Healthy	20	0
KFM 1	2	532	Healthy	20	0
KFM 1	2	501	Healthy	20	0
KFM 1	2	502	Healthy	20	0
KFM 1	2	505	Healthy	20	0
KFM 1	2	506	Healthy	20	0
KFM 1	2	511	Healthy	20	0
KFM 1	2	517	Healthy	20	0
KFM 1	2	518	Healthy	20	0
KFM 1	2	534	Healthy	20	0
KFM 1	2	535	Healthy	20	0
KFM 1	2	503	Healthy	7	1
KFM 1	2	?	Healthy	20	0
KFM 5	1	44	Healthy	20	0
KFM 5	1	67	Healthy	20	0
KFM 5	1	25	Healthy	9	1
KFM 5	1	28	Healthy	20	0
KFM 5	1	1	Healthy	20	0
KFM 5	1	26	Healthy	20	0
KFM 5	1	42	Healthy	20	0
KFM 5	1	19	Healthy	20	0
KFM 5	1	2	Healthy	20	0
KFM 5	1	29	Healthy	20	0
KFM 5	1	10	Healthy	20	0
KFM 5	1	3	Healthy	20	0
KFM 5	1	7	Healthy	20	0
KFM 5	1	4	Healthy	20	0
KFM 5	1	12	Healthy	20	0
KFM 5	2	103	Healthy	20	0
KFM 5	2	105	Healthy	20	0
KFM 5	2	107	Healthy	20	0
KFM 5	2	110	Healthy	20	0
KFM 5	2	111	Healthy	20	0
KFM 5	2	113	Healthy	20	0
KFM 5	2	116	Healthy	20	0
KFM 5	2	117	Healthy	20	0
KFM 5	2	131	Healthy	20	0
KFM 5	2	121	Healthy	20	0
KFM 5	2	122	Healthy	20	0
KFM 5	2	124	Healthy	20	0
KFM 5	2	125	Healthy	20	0
KFM 5	2	128	Healthy	20	0
KFM 5	2	120	Healthy	11	1
Bill 2	2	303	Healthy	20	0
Bill 2	2	305	Healthy	20	0
Bill 2	2	307	Healthy	20	0
Bill 2	2	309	Healthy	20	0
Bill 2	2	312	Healthy	20	0
Bill 2	2	314	Healthy	20	0
Bill 2	2	316	Healthy	20	0
Bill 2	2	318	Healthy	20	0
Bill 2	2	321	Healthy	20	0
Bill 2	2	323	Healthy	20	0
Bill 2	2	325	Healthy	20	0
Bill 2	2	326	Healthy	20	0
Bill 2	2	329	Healthy	20	0
Bill 2	2	334	Healthy	20	0
Bill 2	2	319	Healthy	20	0
Bill 2	1	211	Sham	20	0
Bill 2	1	222	Sham	20	0
Bill 2	1	246	Sham	20	0
Bill 2	1	271	Sham	20	0
Bill 2	1	252	Sham	20	0
Bill 2	1	266	Sham	20	0
Bill 2	1	204	Sham	20	0
Bill 2	1	214	Sham	20	0
Bill 2	1	244	Sham	20	0
KFM 5	1	11	Sham	10	1
KFM 5	1	46	Sham	20	0
KFM 5	1	34	Sham	20	0
KFM 5	1	16	Sham	20	0
KFM 5	1	41	Sham	3	1
KFM 5	1	5	Sham	20	0
KFM 5	1	23	Sham	20	0
KFM 5	1	83	Sham	20	0
KFM 5	1	27	Sham	5	1
KFM 5	1	43	Sham	7	1
KFM 1	1	417	Sham	20	0
KFM 1	1	420	Sham	20	0
KFM 1	1	428	Sham	20	0
KFM 1	1	438	Sham	20	0
KFM 1	1	494	Sham	20	0
KFM 1	1	479	Sham	20	0
KFM 1	1	429	Sham	5	1
KFM 1	1	412	Sham	20	0
KFM 1	1	432	Sham	20	0
KFM 1	1	449	Sham	20	0
KFM 1	2	510	Sham	20	0
KFM 1	2	512	Sham	20	0
KFM 1	2	522	Sham	20	0
KFM 1	2	523	Sham	20	0
KFM 1	2	525	Sham	20	0
KFM 1	2	508	Sham	20	0
KFM 1	2	515	Sham	20	0
KFM 1	2	519	Sham	20	0
KFM 1	2	520	Sham	20	0
KFM 1	2	533	Sham	20	0
KFM 5	2	106	Sham	7	1
KFM 5	2	112	Sham	12	1
KFM 5	2	118	Sham	15	1
KFM 5	2	133	Sham	16	1
KFM 5	2	114	Sham	20	0
KFM 5	2	134	Sham	20	0
KFM 5	2	129	Sham	20	0
KFM 5	2	132	Sham	20	0
KFM 5	2	101	Sham	20	0
KFM 5	2	102	Sham	20	0
Bill 2	2	302	Sham	20	0
Bill 2	2	308	Sham	20	0
Bill 2	2	310	Sham	20	0
Bill 2	2	313	Sham	20	0
Bill 2	2	315	Sham	20	0
Bill 2	2	320	Sham	6	1
Bill 2	2	322	Sham	20	0
Bill 2	2	324	Sham	20	0
Bill 2	2	327	Sham	20	0
Bill 2	2	333	Sham	20	0
Bill 2	1	277	Infected	14	1
Bill 2	1	219	Infected	15	1
Bill 2	1	235	Infected	9	1
Bill 2	1	278	Infected	20	1
Bill 2	1	202	Infected	20	0
Bill 2	1	221	Infected	9	1
Bill 2	1	237	Infected	3	1
Bill 2	1	224	Infected	4	1
Bill 2	1	279	Infected	5	1
Bill 2	1	208	Infected	16	1
KFM 1	1	476	Infected	15	1
KFM 1	1	491	Infected	16	1
KFM 1	1	452	Infected	19	1
KFM 1	1	464	Infected	10	1
KFM 1	1	472	Infected	10	1
KFM 1	1	448	Infected	16	1
KFM 1	1	439	Infected	16	1
KFM 1	1	474	Infected	9	1
KFM 1	1	430	Infected	5	1
KFM 1	1	436	Infected	9	1
KFM 5	1	30	Infected	4	1
KFM 5	1	64	Infected	7	1
KFM 5	1	33	Infected	7	1
KFM 5	1	49	Infected	7	1
KFM 5	1	63	Infected	5	1
KFM 5	1	47	Infected	7	1
KFM 5	1	15	Infected	10	1
KFM 5	1	81	Infected	10	1
KFM 5	1	38	Infected	13	1
KFM 5	1	84	Infected	7	1
KFM 1	2	504	Infected	17	1
KFM 1	2	514	Infected	15	1
KFM 1	2	516	Infected	15	1
KFM 1	2	521	Infected	20	1
KFM 1	2	527	Infected	20	0
KFM 1	2	531	Infected	16	1
KFM 1	2	509	Infected	6	1
KFM 1	2	524	Infected	7	1
KFM 1	2	528	Infected	15	1
KFM 1	2	530	Infected	6	1
Bill 2	2	301	Infected	7	1
Bill 2	2	304	Infected	14	1
Bill 2	2	306	Infected	11	1
Bill 2	2	311	Infected	20	0
Bill 2	2	317	Infected	17	1
Bill 2	2	328	Infected	6	1
Bill 2	2	330	Infected	12	1
Bill 2	2	331	Infected	17	1
Bill 2	2	332	Infected	15	1
Bill 2	2	335	Infected	4	1
KFM 5	2	104	Infected	16	1
KFM 5	2	108	Infected	13	1
KFM 5	2	109	Infected	9	1
KFM 5	2	115	Infected	13	1
KFM 5	2	119	Infected	15	1
KFM 5	2	123	Infected	13	1
KFM 5	2	126	Infected	13	1
KFM 5	2	127	Infected	20	0
KFM 5	2	130	Infected	13	1
KFM 5	2	135	Infected	9	1
