# Supplementary material for: Within the fortress: A specialized parasite is not discriminated against in a social insect society
Source: PLoS One. 2018 Feb 23;13(2):e0193536. doi: 10.1371/journal.pone.0193536 (PMC5825133; doi:10.1371/journal.pone.0193536)
Supplement: S2 File — We followed each focal individual 6 days post-injection to determine the amount of time spent inside the nest and how long they spent exchanging food socially. In this table we present the raw data used for analysis. (CSV) [file pone.0193536.s004.csv]

DPI	Colony_ID	Trial	AntID	Treatment	Sum troph duration(sec)	Sum observed time (sec)	Proportion
6	KFM1	1	401	Healthy	279	29594	0.009427587
6	KFM1	1	417	Sham	280	29925	0.009356725
6	KFM1	1	420	Sham	107	29925	0.003575606
6	KFM1	1	428	Sham	504	29925	0.016842105
6	KFM1	1	434	Healthy	65	29925	0.002172097
6	KFM1	1	435	Healthy	657	29925	0.021954887
6	KFM1	1	436	Healthy	170	29925	0.005680869
6	KFM1	1	438	Sham	106	29925	0.003542189
6	KFM1	2	504	Infected	0	10311	0
6	Bill2	2	330	Infected	0	149	0
6	KFM5	2	119	Infected	0	27434	0
6	Bill2	2	332	Infected	16	13960	0.001146132
6	KFM1	1	494	Sham	236	24230	0.009739992
6	KFM1	1	495	Healthy	408	29925	0.013634085
6	KFM5	1	38	Infected	65	29620	0.002194463
6	KFM1	2	507	Healthy	1273	28056	0.045373539
6	KFM1	2	510	Sham	1913	28056	0.068185058
6	KFM1	2	512	Sham	738	28056	0.026304534
6	KFM1	2	513	Healthy	725	28056	0.025841175
6	KFM5	2	123	Infected	61	27434	0.002223518
6	KFM1	2	516	Infected	63	28056	0.002245509
6	Bill2	2	311	Infected	63	27434	0.002296421
6	KFM1	2	522	Sham	225	28056	0.008019675
6	KFM1	2	523	Sham	1175	28056	0.041880525
6	KFM1	2	525	Sham	675	28056	0.024059025
6	KFM1	2	526	Healthy	1516	28056	0.054034788
6	KFM1	2	529	Healthy	2732	28015	0.097519186
6	KFM5	2	130	Infected	126	19952	0.006315156
6	KFM1	2	532	Healthy	1516	28056	0.054034788
6	Bill2	1	271	Sham	1944	31891	0.060957637
6	Bill2	1	222	Sham	2386	31891	0.074817347
6	Bill2	1	225	Sham	758	31891	0.023768461
6	Bill2	1	246	Sham	2761	31891	0.08657615
6	Bill2	1	211	Sham	1737	31891	0.054466777
6	Bill2	1	243	Healthy	723	31891	0.022670973
6	Bill2	1	232	Healthy	1637	31891	0.051331097
6	Bill2	1	254	Healthy	2072	31891	0.064971309
6	Bill2	1	272	Healthy	361	31891	0.011319808
6	Bill2	1	228	Healthy	1603	31891	0.050264965
6	KFM1	1	452	Infected	232	29925	0.007752715
6	KFM5	2	109	Infected	251	27244	0.009213038
6	Bill2	2	317	Infected	283	27434	0.010315667
6	Bill2	2	302	Sham	337	27434	0.012284027
6	KFM5	2	104	Infected	307	27434	0.011190494
6	Bill2	2	305	Healthy	1310	27434	0.047750966
6	KFM1	1	476	Infected	363	29925	0.012130326
6	Bill2	2	307	Healthy	1674	24919	0.067177656
6	Bill2	2	310	Sham	459	27417	0.016741438
6	KFM1	1	448	Infected	370	29925	0.012364244
6	Bill2	2	313	Sham	963	27434	0.035102428
6	Bill2	2	314	Healthy	758	27434	0.027629948
6	Bill2	2	315	Sham	565	27379	0.020636254
6	Bill2	2	316	Healthy	142	27397	0.005183049
6	KFM1	1	491	Infected	399	29925	0.013333333
6	Bill2	2	321	Healthy	555	27434	0.020230371
6	Bill2	2	324	Sham	1066	27434	0.038856893
6	Bill2	2	325	Healthy	3002	27434	0.109426259
6	Bill2	2	306	Infected	269	19214	0.014000208
6	KFM1	2	514	Infected	386	26763	0.014422897
6	KFM5	2	115	Infected	491	27434	0.017897499
6	Bill2	2	333	Sham	239	27434	0.008711817
6	KFM5	1	7	Healthy	109	29620	0.003679946
6	Bill2	2	331	Infected	320	17521	0.018263798
6	KFM5	1	83	Sham	145	29620	0.004895341
6	KFM5	2	101	Sham	213	27434	0.007764088
6	KFM5	2	102	Sham	362	24537	0.01475323
6	KFM5	2	103	Healthy	481	27434	0.017532988
6	Bill2	2	304	Infected	28	1461	0.019164956
6	KFM5	2	105	Healthy	105	27434	0.003827368
6	KFM5	2	105	Healthy	526	27434	0.019173289
6	KFM1	2	521	Infected	1218	28056	0.043413174
6	KFM5	2	110	Healthy	509	27434	0.01855362
6	KFM5	2	111	Healthy	978	24808	0.039422767
6	KFM5	2	112	Sham	1514	20400	0.074215686
6	KFM5	2	114	Sham	97	27434	0.003535759
6	Bill2	1	202	Infected	1485	31891	0.046564862
6	KFM5	2	118	Sham	273	27434	0.009951156
6	KFM5	2	127	Infected	1308	27434	0.047678064
6	KFM5	2	120	Healthy	487	14043	0.0346792
6	KFM5	2	122	Healthy	145	25528	0.005680038
6	Bill2	1	219	Infected	1737	31891	0.054466777
6	KFM1	2	531	Infected	1659	27689	0.05991549
6	Bill2	1	278	Infected	2152	31891	0.067479853
6	KFM5	2	128	Healthy	736	27434	0.026828024
6	KFM5	2	129	Sham	531	27385	0.019390177
6	KFM5	2	135	Infected	508	5483	0.092650009
6	KFM5	2	133	Sham	339	27434	0.012356929
6	KFM5	2	134	Sham	433	27434	0.015783335
6	KFM5	2	126	Infected	1081	6976	0.154959862
