# Supplementary material for: Within the fortress: A specialized parasite is not discriminated against in a social insect society
Source: PLoS One. 2018 Feb 23;13(2):e0193536. doi: 10.1371/journal.pone.0193536 (PMC5825133; doi:10.1371/journal.pone.0193536)
Supplement: S3 File — We measured the distance between each focal individual and the nest entrance every minute from 0900–1700. In this table we present the raw data used for analysis. Distances with NA symbolize periods for which workers were outside of the nest. (CSV) [file pone.0193536.s005.csv]

DPI	ColonyID	Trial	Ant_ID	Treatment	Frame	Distance_entrance
6	Bill2	2	302	Sham	1	711.1209461
6	Bill2	2	302	Sham	2	742.872802
6	Bill2	2	302	Sham	3	744.8006445
6	Bill2	2	302	Sham	4	748.4931529
6	Bill2	2	302	Sham	5	748.4931529
6	Bill2	2	302	Sham	6	743.3451419
6	Bill2	2	302	Sham	7	727.6331493
6	Bill2	2	302	Sham	8	720.2950784
6	Bill2	2	302	Sham	9	913.2119141
6	Bill2	2	302	Sham	10	909.63784
6	Bill2	2	302	Sham	11	901.5830522
6	Bill2	2	302	Sham	12	920.3787264
6	Bill2	2	302	Sham	13	833.3546664
6	Bill2	2	302	Sham	14	911.3775288
6	Bill2	2	302	Sham	15	893.1298898
6	Bill2	2	302	Sham	16	912.907991
6	Bill2	2	302	Sham	17	921.1671944
6	Bill2	2	302	Sham	18	919.2562211
6	Bill2	2	302	Sham	19	921.5492391
6	Bill2	2	302	Sham	20	921.5492391
6	Bill2	2	302	Sham	21	923.274607
6	Bill2	2	302	Sham	22	923.0520029
6	Bill2	2	302	Sham	23	926.9525338
6	Bill2	2	302	Sham	24	929.1243189
6	Bill2	2	302	Sham	25	929.1243189
6	Bill2	2	302	Sham	26	929.1243189
6	Bill2	2	302	Sham	27	936.3936138
6	Bill2	2	302	Sham	28	936.7075317
6	Bill2	2	302	Sham	29	935.2956752
6	Bill2	2	302	Sham	30	935.2956752
6	Bill2	2	302	Sham	31	935.2956752
6	Bill2	2	302	Sham	32	935.2956752
6	Bill2	2	302	Sham	33	935.2956752
6	Bill2	2	302	Sham	34	935.2956752
6	Bill2	2	302	Sham	35	931.9340105
6	Bill2	2	302	Sham	36	931.9340105
6	Bill2	2	302	Sham	37	931.9340105
6	Bill2	2	302	Sham	38	931.9340105
6	Bill2	2	302	Sham	39	931.9340105
6	Bill2	2	302	Sham	40	931.9340105
6	Bill2	2	302	Sham	41	931.9340105
6	Bill2	2	302	Sham	42	930.742177
6	Bill2	2	302	Sham	43	930.742177
6	Bill2	2	302	Sham	44	932.2687381
6	Bill2	2	302	Sham	45	932.2687381
6	Bill2	2	302	Sham	46	933.6723194
6	Bill2	2	302	Sham	47	938.9850904
6	Bill2	2	302	Sham	48	938.9850904
6	Bill2	2	302	Sham	49	938.9850904
6	Bill2	2	302	Sham	50	944.7671671
6	Bill2	2	302	Sham	51	950.0747339
6	Bill2	2	302	Sham	52	949.5182989
6	Bill2	2	302	Sham	53	948.7533926
6	Bill2	2	302	Sham	54	948.7533926
6	Bill2	2	302	Sham	55	948.7533926
6	Bill2	2	302	Sham	56	948.7533926
6	Bill2	2	302	Sham	57	948.7533926
6	Bill2	2	302	Sham	58	945.0597865
6	Bill2	2	302	Sham	59	923.316847
6	Bill2	2	302	Sham	60	928.9843917
6	Bill2	2	302	Sham	61	926.2969286
6	Bill2	2	302	Sham	62	924.6972478
6	Bill2	2	302	Sham	63	924.6972478
6	Bill2	2	302	Sham	64	924.6972478
6	Bill2	2	302	Sham	65	924.6972478
6	Bill2	2	302	Sham	66	932.2714197
6	Bill2	2	302	Sham	67	928.5951755
6	Bill2	2	302	Sham	68	928.5951755
6	Bill2	2	302	Sham	69	928.5951755
6	Bill2	2	302	Sham	70	928.5951755
6	Bill2	2	302	Sham	71	924.4030506
6	Bill2	2	302	Sham	72	924.4030506
6	Bill2	2	302	Sham	73	931.2196304
6	Bill2	2	302	Sham	74	931.2196304
6	Bill2	2	302	Sham	75	931.2196304
6	Bill2	2	302	Sham	76	935.3421834
6	Bill2	2	302	Sham	77	934.5956345
6	Bill2	2	302	Sham	78	902.9695454
6	Bill2	2	302	Sham	79	927.7073892
6	Bill2	2	302	Sham	80	924.6675078
6	Bill2	2	302	Sham	81	924.1239094
6	Bill2	2	302	Sham	82	855.3461288
6	Bill2	2	302	Sham	83	826.9873034
6	Bill2	2	302	Sham	84	892.5452369
6	Bill2	2	302	Sham	85	894.2896622
6	Bill2	2	302	Sham	86	899.3002836
6	Bill2	2	302	Sham	87	901.8453304
6	Bill2	2	302	Sham	88	917.9509791
6	Bill2	2	302	Sham	89	909.543292
6	Bill2	2	302	Sham	90	921.4445181
6	Bill2	2	302	Sham	91	813.9508585
6	Bill2	2	302	Sham	92	941.4881837
6	Bill2	2	302	Sham	93	910.3900263
6	Bill2	2	302	Sham	94	892.4107799
6	Bill2	2	302	Sham	95	922.1203826
6	Bill2	2	302	Sham	96	929.0780376
6	Bill2	2	302	Sham	97	934.1402464
6	Bill2	2	302	Sham	98	941.4334815
6	Bill2	2	302	Sham	99	937.6273247
6	Bill2	2	302	Sham	100	937.6273247
6	Bill2	2	302	Sham	101	937.6273247
6	Bill2	2	302	Sham	102	934.48649
6	Bill2	2	302	Sham	103	938.574451
6	Bill2	2	302	Sham	104	938.574451
6	Bill2	2	302	Sham	105	940.1494562
6	Bill2	2	302	Sham	106	946.1638336
6	Bill2	2	302	Sham	107	942.3640486
6	Bill2	2	302	Sham	108	940.4647787
6	Bill2	2	302	Sham	109	940.4647787
6	Bill2	2	302	Sham	110	946.8400076
6	Bill2	2	302	Sham	111	901.311267
6	Bill2	2	302	Sham	112	847.3417256
6	Bill2	2	302	Sham	113	920.3917644
6	Bill2	2	302	Sham	114	825.1575607
6	Bill2	2	302	Sham	115	766.3452225
6	Bill2	2	302	Sham	116	736.2404499
6	Bill2	2	302	Sham	117	831.3729608
6	Bill2	2	302	Sham	118	276.4868894
6	Bill2	2	302	Sham	119	818.8894919
6	Bill2	2	302	Sham	120	733.5720823
6	Bill2	2	302	Sham	121	718.8393423
6	Bill2	2	302	Sham	122	718.8393423
6	Bill2	2	302	Sham	123	718.8393423
6	Bill2	2	302	Sham	124	718.1420472
6	Bill2	2	302	Sham	125	722.2638022
6	Bill2	2	302	Sham	126	716.0628464
6	Bill2	2	302	Sham	127	729.543693
6	Bill2	2	302	Sham	128	727.1925467
6	Bill2	2	302	Sham	129	711.1568041
6	Bill2	2	302	Sham	130	728.1552032
6	Bill2	2	302	Sham	131	734.1730041
6	Bill2	2	302	Sham	132	713.3112925
6	Bill2	2	302	Sham	133	580.3938318
6	Bill2	2	302	Sham	134	559.7794208
6	Bill2	2	302	Sham	135	561.3448138
6	Bill2	2	302	Sham	136	615.003252
6	Bill2	2	302	Sham	137	697.6453254
6	Bill2	2	302	Sham	138	631.1449913
6	Bill2	2	302	Sham	139	684.2368011
6	Bill2	2	302	Sham	140	681.3237116
6	Bill2	2	302	Sham	141	673.8582937
6	Bill2	2	302	Sham	142	638.4207077
6	Bill2	2	302	Sham	143	656.7564236
6	Bill2	2	302	Sham	144	653.9915902
6	Bill2	2	302	Sham	145	661.2911613
6	Bill2	2	302	Sham	146	680.1470429
6	Bill2	2	302	Sham	147	680.2095265
6	Bill2	2	302	Sham	148	786.2168912
6	Bill2	2	302	Sham	149	795.1100553
6	Bill2	2	302	Sham	150	798.6413463
6	Bill2	2	302	Sham	151	799.6405442
6	Bill2	2	302	Sham	152	802.6381501
6	Bill2	2	302	Sham	153	804.6365639
6	Bill2	2	302	Sham	154	804.7614553
6	Bill2	2	302	Sham	155	806.6349856
6	Bill2	2	302	Sham	156	814.6686443
6	Bill2	2	302	Sham	157	814.7956799
6	Bill2	2	302	Sham	158	813.8415079
6	Bill2	2	302	Sham	159	813.8415079
6	Bill2	2	302	Sham	160	813.8415079
6	Bill2	2	302	Sham	161	813.8415079
6	Bill2	2	302	Sham	162	813.8415079
6	Bill2	2	302	Sham	163	813.8415079
6	Bill2	2	302	Sham	164	815.0828179
6	Bill2	2	302	Sham	165	821.0749052
6	Bill2	2	302	Sham	166	822.0735977
6	Bill2	2	302	Sham	167	827.0169285
6	Bill2	2	302	Sham	168	944.984656
6	Bill2	2	302	Sham	169	949.8215622
6	Bill2	2	302	Sham	170	949.8215622
6	Bill2	2	302	Sham	171	949.8215622
6	Bill2	2	302	Sham	172	930.3698189
6	Bill2	2	302	Sham	173	926.4923097
6	Bill2	2	302	Sham	174	926.4923097
6	Bill2	2	302	Sham	175	929.4003443
6	Bill2	2	302	Sham	176	929.4003443
6	Bill2	2	302	Sham	177	929.4003443
6	Bill2	2	302	Sham	178	929.4003443
6	Bill2	2	302	Sham	179	930.8619661
6	Bill2	2	302	Sham	180	930.8619661
6	Bill2	2	302	Sham	181	932.8000858
6	Bill2	2	302	Sham	182	933.7692434
6	Bill2	2	302	Sham	183	932.8263504
6	Bill2	2	302	Sham	184	932.8263504
6	Bill2	2	302	Sham	185	941.3235363
6	Bill2	2	302	Sham	186	941.0722608
6	Bill2	2	302	Sham	187	941.0722608
6	Bill2	2	302	Sham	188	941.0722608
6	Bill2	2	302	Sham	189	941.0722608
6	Bill2	2	302	Sham	190	940.5726979
6	Bill2	2	302	Sham	191	940.5726979
6	Bill2	2	302	Sham	192	927.4567375
6	Bill2	2	302	Sham	193	916.3078085
6	Bill2	2	302	Sham	194	851.4393695
6	Bill2	2	302	Sham	195	874.6427842
6	Bill2	2	302	Sham	196	851.6554468
6	Bill2	2	302	Sham	197	827.4086052
6	Bill2	2	302	Sham	198	826.7974359
6	Bill2	2	302	Sham	199	828.0247581
6	Bill2	2	302	Sham	200	777.1653621
6	Bill2	2	302	Sham	201	750.4725178
6	Bill2	2	302	Sham	202	755.5461601
6	Bill2	2	302	Sham	203	697.9233482
6	Bill2	2	302	Sham	204	742.1920237
6	Bill2	2	302	Sham	205	864.6502183
6	Bill2	2	302	Sham	206	885.7838337
6	Bill2	2	302	Sham	207	885.7838337
6	Bill2	2	302	Sham	208	898.0206011
6	Bill2	2	302	Sham	209	891.0224464
6	Bill2	2	302	Sham	210	902.9977852
6	Bill2	2	302	Sham	211	904.5496117
6	Bill2	2	302	Sham	212	904.5496117
6	Bill2	2	302	Sham	213	916.20358
6	Bill2	2	302	Sham	214	916.7840531
6	Bill2	2	302	Sham	215	924.6502041
6	Bill2	2	302	Sham	216	920.5395157
6	Bill2	2	302	Sham	217	920.5395157
6	Bill2	2	302	Sham	218	920.5395157
6	Bill2	2	302	Sham	219	922.440784
6	Bill2	2	302	Sham	220	922.1279738
6	Bill2	2	302	Sham	221	922.1279738
6	Bill2	2	302	Sham	222	923.0780032
6	Bill2	2	302	Sham	223	928.7674628
6	Bill2	2	302	Sham	224	926.5689397
6	Bill2	2	302	Sham	225	926.5689397
6	Bill2	2	302	Sham	226	926.5527508
6	Bill2	2	302	Sham	227	926.8726989
6	Bill2	2	302	Sham	228	926.8726989
6	Bill2	2	302	Sham	229	926.8726989
6	Bill2	2	302	Sham	230	924.9783781
6	Bill2	2	302	Sham	231	924.9783781
6	Bill2	2	302	Sham	232	924.9783781
6	Bill2	2	302	Sham	233	924.9783781
6	Bill2	2	302	Sham	234	924.9783781
6	Bill2	2	302	Sham	235	924.9783781
6	Bill2	2	302	Sham	236	924.9783781
6	Bill2	2	302	Sham	237	924.9783781
6	Bill2	2	302	Sham	238	924.9783781
6	Bill2	2	302	Sham	239	924.9783781
6	Bill2	2	302	Sham	240	924.9783781
6	Bill2	2	302	Sham	241	924.9783781
6	Bill2	2	302	Sham	242	924.9783781
6	Bill2	2	302	Sham	243	924.9783781
6	Bill2	2	302	Sham	244	924.9783781
6	Bill2	2	302	Sham	245	923.0845032
6	Bill2	2	302	Sham	246	923.0845032
6	Bill2	2	302	Sham	247	923.0845032
6	Bill2	2	302	Sham	248	923.0845032
6	Bill2	2	302	Sham	249	923.0845032
6	Bill2	2	302	Sham	250	923.0845032
6	Bill2	2	302	Sham	251	932.5711769
6	Bill2	2	302	Sham	252	932.8933487
6	Bill2	2	302	Sham	253	932.8933487
6	Bill2	2	302	Sham	254	932.8933487
6	Bill2	2	302	Sham	255	932.8933487
6	Bill2	2	302	Sham	256	931.9297184
6	Bill2	2	302	Sham	257	931.9468869
6	Bill2	2	302	Sham	258	933.5737786
6	Bill2	2	302	Sham	259	933.5737786
6	Bill2	2	302	Sham	260	933.5737786
6	Bill2	2	302	Sham	261	933.5737786
6	Bill2	2	302	Sham	262	933.5737786
6	Bill2	2	302	Sham	263	933.5737786
6	Bill2	2	302	Sham	264	933.5737786
6	Bill2	2	302	Sham	265	933.5737786
6	Bill2	2	302	Sham	266	933.5737786
6	Bill2	2	302	Sham	267	933.5737786
6	Bill2	2	302	Sham	268	933.5737786
6	Bill2	2	302	Sham	269	933.5737786
6	Bill2	2	302	Sham	270	933.5737786
6	Bill2	2	302	Sham	271	933.5737786
6	Bill2	2	302	Sham	272	933.5737786
6	Bill2	2	302	Sham	273	933.5737786
6	Bill2	2	302	Sham	274	933.5737786
6	Bill2	2	302	Sham	275	933.5737786
6	Bill2	2	302	Sham	276	933.5737786
6	Bill2	2	302	Sham	277	933.5737786
6	Bill2	2	302	Sham	278	933.5737786
6	Bill2	2	302	Sham	279	933.5737786
6	Bill2	2	302	Sham	280	933.5737786
6	Bill2	2	302	Sham	281	933.5737786
6	Bill2	2	302	Sham	282	933.5737786
6	Bill2	2	302	Sham	283	933.5737786
6	Bill2	2	302	Sham	284	933.5737786
6	Bill2	2	302	Sham	285	933.5737786
6	Bill2	2	302	Sham	286	933.5737786
6	Bill2	2	302	Sham	287	932.0627661
6	Bill2	2	302	Sham	288	932.3958387
6	Bill2	2	302	Sham	289	922.0520593
6	Bill2	2	302	Sham	290	876.2699356
6	Bill2	2	302	Sham	291	810.1364083
6	Bill2	2	302	Sham	292	901.2990625
6	Bill2	2	302	Sham	293	734.5890007
6	Bill2	2	302	Sham	294	880.1505553
6	Bill2	2	302	Sham	295	740.9271219
6	Bill2	2	302	Sham	296	726.3835075
6	Bill2	2	302	Sham	297	726.3835075
6	Bill2	2	302	Sham	298	684.301834
6	Bill2	2	302	Sham	299	695.8225348
6	Bill2	2	302	Sham	300	743.2745119
6	Bill2	2	302	Sham	301	715.7129313
6	Bill2	2	302	Sham	302	714.8090654
6	Bill2	2	302	Sham	303	714.8090654
6	Bill2	2	302	Sham	304	714.8090654
6	Bill2	2	302	Sham	305	714.8090654
6	Bill2	2	302	Sham	306	714.8090654
6	Bill2	2	302	Sham	307	714.8090654
6	Bill2	2	302	Sham	308	651.8780561
6	Bill2	2	302	Sham	309	653.6497533
6	Bill2	2	302	Sham	310	649.8253612
6	Bill2	2	302	Sham	311	642.4025218
6	Bill2	2	302	Sham	312	739.7851039
6	Bill2	2	302	Sham	313	822.6013615
6	Bill2	2	302	Sham	314	804.6645264
6	Bill2	2	302	Sham	315	764.0170155
6	Bill2	2	302	Sham	316	748.2312477
6	Bill2	2	302	Sham	317	747.958555
6	Bill2	2	302	Sham	318	745.5588508
6	Bill2	2	302	Sham	319	745.1509914
6	Bill2	2	302	Sham	320	746.3846193
6	Bill2	2	302	Sham	321	767.1779455
6	Bill2	2	302	Sham	322	761.5280691
6	Bill2	2	302	Sham	323	781.3859482
6	Bill2	2	302	Sham	324	769.0890716
6	Bill2	2	302	Sham	325	769.0890716
6	Bill2	2	302	Sham	326	769.756455
6	Bill2	2	302	Sham	327	769.6811028
6	Bill2	2	302	Sham	328	769.6811028
6	Bill2	2	302	Sham	329	769.6811028
6	Bill2	2	302	Sham	330	759.2792635
6	Bill2	2	302	Sham	331	777.056626
6	Bill2	2	302	Sham	332	778.3064949
6	Bill2	2	302	Sham	333	774.7373749
6	Bill2	2	302	Sham	334	767.6770154
6	Bill2	2	302	Sham	335	767.6770154
6	Bill2	2	302	Sham	336	767.6770154
6	Bill2	2	302	Sham	337	781.4633709
6	Bill2	2	302	Sham	338	780.713776
6	Bill2	2	302	Sham	339	773.7454362
6	Bill2	2	302	Sham	340	773.0853769
6	Bill2	2	302	Sham	341	775.5623766
6	Bill2	2	302	Sham	342	773.9179543
6	Bill2	2	302	Sham	343	773.9179543
6	Bill2	2	302	Sham	344	773.9179543
6	Bill2	2	302	Sham	345	773.9179543
6	Bill2	2	302	Sham	346	773.9179543
6	Bill2	2	302	Sham	347	771.6916483
6	Bill2	2	302	Sham	348	771.6916483
6	Bill2	2	302	Sham	349	772.4331686
6	Bill2	2	302	Sham	350	771.762917
6	Bill2	2	302	Sham	351	771.762917
6	Bill2	2	302	Sham	352	771.762917
6	Bill2	2	302	Sham	353	772.5056634
6	Bill2	2	302	Sham	354	772.5056634
6	Bill2	2	302	Sham	355	772.5056634
6	Bill2	2	302	Sham	356	772.5056634
6	Bill2	2	302	Sham	357	772.5056634
6	Bill2	2	302	Sham	358	772.5056634
6	Bill2	2	302	Sham	359	772.5056634
6	Bill2	2	302	Sham	360	772.5056634
6	Bill2	2	302	Sham	361	772.5056634
6	Bill2	2	302	Sham	362	772.5056634
6	Bill2	2	302	Sham	363	772.5056634
6	Bill2	2	302	Sham	364	772.5056634
6	Bill2	2	302	Sham	365	772.5056634
6	Bill2	2	302	Sham	366	757.4298647
6	Bill2	2	302	Sham	367	757.4298647
6	Bill2	2	302	Sham	368	755.9523795
6	Bill2	2	302	Sham	369	755.9523795
6	Bill2	2	302	Sham	370	773.8371922
6	Bill2	2	302	Sham	371	773.8371922
6	Bill2	2	302	Sham	372	771.4953013
6	Bill2	2	302	Sham	373	771.4953013
6	Bill2	2	302	Sham	374	771.4953013
6	Bill2	2	302	Sham	375	771.4953013
6	Bill2	2	302	Sham	376	631.2186626
6	Bill2	2	302	Sham	377	628.2014008
6	Bill2	2	302	Sham	378	662.921564
6	Bill2	2	302	Sham	379	667.2990334
6	Bill2	2	302	Sham	380	665.3750822
6	Bill2	2	302	Sham	381	675.7403347
6	Bill2	2	302	Sham	382	675.7403347
6	Bill2	2	302	Sham	383	678.6707596
6	Bill2	2	302	Sham	384	685.090505
6	Bill2	2	302	Sham	385	687.817563
6	Bill2	2	302	Sham	386	688.3865193
6	Bill2	2	302	Sham	387	688.576067
6	Bill2	2	302	Sham	388	703.4692602
6	Bill2	2	302	Sham	389	719.1397639
6	Bill2	2	302	Sham	390	630.0349197
6	Bill2	2	302	Sham	391	634.3413907
6	Bill2	2	302	Sham	392	495.5249741
6	Bill2	2	302	Sham	393	485.1082353
6	Bill2	2	302	Sham	394	758.8860257
6	Bill2	2	302	Sham	395	757.9670178
6	Bill2	2	302	Sham	396	740.0547277
6	Bill2	2	302	Sham	397	744.1941951
6	Bill2	2	302	Sham	398	746.3544734
6	Bill2	2	302	Sham	399	746.3544734
6	Bill2	2	302	Sham	400	746.3544734
6	Bill2	2	302	Sham	401	746.3544734
6	Bill2	2	302	Sham	402	740.3573462
6	Bill2	2	302	Sham	403	740.4221769
6	Bill2	2	302	Sham	404	743.5274037
6	Bill2	2	302	Sham	405	743.5274037
6	Bill2	2	302	Sham	406	743.5274037
6	Bill2	2	302	Sham	407	741.8261252
6	Bill2	2	302	Sham	408	741.306954
6	Bill2	2	302	Sham	409	741.4910654
6	Bill2	2	302	Sham	410	740.6065082
6	Bill2	2	302	Sham	411	777.5294207
6	Bill2	2	302	Sham	412	738.8639929
6	Bill2	2	302	Sham	413	699.889277
6	Bill2	2	302	Sham	414	629.114457
6	Bill2	2	302	Sham	415	629.114457
6	Bill2	2	302	Sham	416	621.0442818
6	Bill2	2	302	Sham	417	599.5331517
6	Bill2	2	302	Sham	418	598.5649505
6	Bill2	2	302	Sham	419	552.3812089
6	Bill2	2	302	Sham	420	527.3708373
6	Bill2	2	302	Sham	421	526.9658433
6	Bill2	2	302	Sham	422	558.1370799
6	Bill2	2	302	Sham	423	756.8619425
6	Bill2	2	302	Sham	424	737.4449132
6	Bill2	2	302	Sham	425	737.4449132
6	Bill2	2	302	Sham	426	737.4449132
6	Bill2	2	302	Sham	427	737.4449132
6	Bill2	2	302	Sham	428	744.4541625
6	Bill2	2	302	Sham	429	743.8548245
6	Bill2	2	302	Sham	430	743.8548245
6	Bill2	2	302	Sham	431	740.8272403
6	Bill2	2	302	Sham	432	740.2661683
6	Bill2	2	302	Sham	433	740.2661683
6	Bill2	2	302	Sham	434	740.2661683
6	Bill2	2	302	Sham	435	741.0944609
6	Bill2	2	302	Sham	436	741.0944609
6	Bill2	2	302	Sham	437	741.0944609
6	Bill2	2	302	Sham	438	741.0944609
6	Bill2	2	302	Sham	439	741.0944609
6	Bill2	2	302	Sham	440	702.4962633
6	Bill2	2	302	Sham	441	703.0732537
6	Bill2	2	302	Sham	442	712.5980634
6	Bill2	2	302	Sham	443	717.0160389
6	Bill2	2	302	Sham	444	719.9284687
6	Bill2	2	302	Sham	445	719.9284687
6	Bill2	2	302	Sham	446	719.9284687
6	Bill2	2	302	Sham	447	703.0732537
6	Bill2	2	302	Sham	448	702.2570754
6	Bill2	2	302	Sham	449	704.5771782
6	Bill2	2	302	Sham	450	704.7056123
6	Bill2	2	302	Sham	451	701.2503119
6	Bill2	2	302	Sham	452	701.2503119
6	Bill2	2	302	Sham	453	701.2503119
6	Bill2	2	302	Sham	454	701.2503119
6	Bill2	2	302	Sham	455	697.866033
6	Bill2	2	302	Sham	456	683.0885741
6	Bill2	2	302	Sham	457	680.8825156
6	Bill2	2	302	Sham	458	688.1860214
6	Bill2	2	310	Sham	1	921.5302491
6	Bill2	2	310	Sham	2	921.5302491
6	Bill2	2	310	Sham	3	921.5302491
6	Bill2	2	310	Sham	4	921.5302491
6	Bill2	2	310	Sham	5	921.5302491
6	Bill2	2	310	Sham	6	921.5302491
6	Bill2	2	310	Sham	7	921.5302491
6	Bill2	2	310	Sham	8	921.5302491
6	Bill2	2	310	Sham	9	925.7564475
6	Bill2	2	310	Sham	10	915.9874453
6	Bill2	2	310	Sham	11	915.9874453
6	Bill2	2	310	Sham	12	906.8301936
6	Bill2	2	310	Sham	13	919.8141117
6	Bill2	2	310	Sham	14	854.5320357
6	Bill2	2	310	Sham	15	690.5541253
6	Bill2	2	310	Sham	16	810.9482104
6	Bill2	2	310	Sham	17	810.9482104
6	Bill2	2	310	Sham	18	794.5470408
6	Bill2	2	310	Sham	19	827.8598915
6	Bill2	2	310	Sham	20	831.5623849
6	Bill2	2	310	Sham	21	835.4765107
6	Bill2	2	310	Sham	22	699.9228529
6	Bill2	2	310	Sham	23	521.7940207
6	Bill2	2	310	Sham	24	490.1030504
6	Bill2	2	310	Sham	25	450.6084775
6	Bill2	2	310	Sham	26	346.394284
6	Bill2	2	310	Sham	27	359.684584
6	Bill2	2	310	Sham	28	392.2371731
6	Bill2	2	310	Sham	29	392.2371731
6	Bill2	2	310	Sham	30	383.8919119
6	Bill2	2	310	Sham	31	383.8919119
6	Bill2	2	310	Sham	32	383.8919119
6	Bill2	2	310	Sham	33	383.8919119
6	Bill2	2	310	Sham	34	395.3795645
6	Bill2	2	310	Sham	35	395.3795645
6	Bill2	2	310	Sham	36	394.6897516
6	Bill2	2	310	Sham	37	430.3916821
6	Bill2	2	310	Sham	38	431.0452412
6	Bill2	2	310	Sham	39	431.0452412
6	Bill2	2	310	Sham	40	431.0452412
6	Bill2	2	310	Sham	41	431.0452412
6	Bill2	2	310	Sham	42	426.1607678
6	Bill2	2	310	Sham	43	489.5681771
6	Bill2	2	310	Sham	44	462.7104926
6	Bill2	2	310	Sham	45	333.2821627
6	Bill2	2	310	Sham	46	154.8418548
6	Bill2	2	310	Sham	47	155.5667059
6	Bill2	2	310	Sham	48	179.0670266
6	Bill2	2	310	Sham	49	41.03656906
6	Bill2	2	310	Sham	50	113.5957746
6	Bill2	2	310	Sham	51	109.1237829
6	Bill2	2	310	Sham	52	109.1237829
6	Bill2	2	310	Sham	53	83.02409289
6	Bill2	2	310	Sham	54	34.88552709
6	Bill2	2	310	Sham	55	38.60051813
6	Bill2	2	310	Sham	56	38.60051813
6	Bill2	2	310	Sham	57	31.95309062
6	Bill2	2	310	Sham	58	27.31300057
6	Bill2	2	310	Sham	59	16.03121954
6	Bill2	2	310	Sham	60	5
6	Bill2	2	310	Sham	61	8
6	Bill2	2	310	Sham	62	8
6	Bill2	2	310	Sham	63	8
6	Bill2	2	310	Sham	64	8
6	Bill2	2	310	Sham	65	8
6	Bill2	2	310	Sham	66	8
6	Bill2	2	310	Sham	67	8
6	Bill2	2	310	Sham	68	2
6	Bill2	2	310	Sham	69	5.830951895
6	Bill2	2	310	Sham	70	62.64982043
6	Bill2	2	310	Sham	71	63.1585307
6	Bill2	2	310	Sham	72	44.29446918
6	Bill2	2	310	Sham	73	42.54409477
6	Bill2	2	310	Sham	74	43.8634244
6	Bill2	2	310	Sham	75	43.8634244
6	Bill2	2	310	Sham	76	43.8634244
6	Bill2	2	310	Sham	77	38.07886553
6	Bill2	2	310	Sham	78	41.88078318
6	Bill2	2	310	Sham	79	43.56604182
6	Bill2	2	310	Sham	80	41.88078318
6	Bill2	2	310	Sham	81	40.22437072
6	Bill2	2	310	Sham	82	20.80865205
6	Bill2	2	310	Sham	83	16.2788206
6	Bill2	2	310	Sham	84	17.88854382
6	Bill2	2	310	Sham	85	17
6	Bill2	2	310	Sham	86	15.62049935
6	Bill2	2	310	Sham	87	9.486832981
6	Bill2	2	310	Sham	88	9.486832981
6	Bill2	2	310	Sham	89	9.486832981
6	Bill2	2	310	Sham	90	8.544003745
6	Bill2	2	310	Sham	91	40.31128874
6	Bill2	2	310	Sham	92	NA
6	Bill2	2	310	Sham	93	NA
6	Bill2	2	310	Sham	94	3
6	Bill2	2	310	Sham	95	8.062257748
6	Bill2	2	310	Sham	96	7.280109889
6	Bill2	2	310	Sham	97	159.6778006
6	Bill2	2	310	Sham	98	244.3869882
6	Bill2	2	310	Sham	99	211.2841688
6	Bill2	2	310	Sham	100	531.8655845
6	Bill2	2	310	Sham	101	360.6618915
6	Bill2	2	310	Sham	102	308.0990101
6	Bill2	2	310	Sham	103	309.7821815
6	Bill2	2	310	Sham	104	326.1180768
6	Bill2	2	310	Sham	105	365.9412521
6	Bill2	2	310	Sham	106	331.887029
6	Bill2	2	310	Sham	107	520.7350574
6	Bill2	2	310	Sham	108	368.3218701
6	Bill2	2	310	Sham	109	293.424607
6	Bill2	2	310	Sham	110	295.0423698
6	Bill2	2	310	Sham	111	289.0121105
6	Bill2	2	310	Sham	112	289.0121105
6	Bill2	2	310	Sham	113	251.6445906
6	Bill2	2	310	Sham	114	NA
6	Bill2	2	310	Sham	115	912.1978952
6	Bill2	2	310	Sham	116	912.1584292
6	Bill2	2	310	Sham	117	912.1584292
6	Bill2	2	310	Sham	118	839.0947503
6	Bill2	2	310	Sham	119	875.8179034
6	Bill2	2	310	Sham	120	825.0024242
6	Bill2	2	310	Sham	121	794.730772
6	Bill2	2	310	Sham	122	794.730772
6	Bill2	2	310	Sham	123	795.3370355
6	Bill2	2	310	Sham	124	796.1940718
6	Bill2	2	310	Sham	125	796.1940718
6	Bill2	2	310	Sham	126	794.2921377
6	Bill2	2	310	Sham	127	756.7113056
6	Bill2	2	310	Sham	128	880.7275402
6	Bill2	2	310	Sham	129	789.2794182
6	Bill2	2	310	Sham	130	790.0993608
6	Bill2	2	310	Sham	131	790.0993608
6	Bill2	2	310	Sham	132	769.1716323
6	Bill2	2	310	Sham	133	764.1217181
6	Bill2	2	310	Sham	134	801.0923792
6	Bill2	2	310	Sham	135	718.1510983
6	Bill2	2	310	Sham	136	339.607126
6	Bill2	2	310	Sham	137	307.0016287
6	Bill2	2	310	Sham	138	191.9192539
6	Bill2	2	310	Sham	139	181.3725448
6	Bill2	2	310	Sham	140	175.5676508
6	Bill2	2	310	Sham	141	178.465683
6	Bill2	2	310	Sham	142	177.9915728
6	Bill2	2	310	Sham	143	162.7544162
6	Bill2	2	310	Sham	144	161.245155
6	Bill2	2	310	Sham	145	161.245155
6	Bill2	2	310	Sham	146	164.1462762
6	Bill2	2	310	Sham	147	160.5615147
6	Bill2	2	310	Sham	148	164.784708
6	Bill2	2	310	Sham	149	156.2081944
6	Bill2	2	310	Sham	150	156.2081944
6	Bill2	2	310	Sham	151	157.0031847
6	Bill2	2	310	Sham	152	157.0031847
6	Bill2	2	310	Sham	153	198.2044399
6	Bill2	2	310	Sham	154	192.608411
6	Bill2	2	310	Sham	155	193.659495
6	Bill2	2	310	Sham	156	193.659495
6	Bill2	2	310	Sham	157	191.3138782
6	Bill2	2	310	Sham	158	191.3138782
6	Bill2	2	310	Sham	159	188.5019894
6	Bill2	2	310	Sham	160	187.8776197
6	Bill2	2	310	Sham	161	184.4017353
6	Bill2	2	310	Sham	162	67.11929678
6	Bill2	2	310	Sham	163	68
6	Bill2	2	310	Sham	164	68
6	Bill2	2	310	Sham	165	68
6	Bill2	2	310	Sham	166	68
6	Bill2	2	310	Sham	167	161.1862277
6	Bill2	2	310	Sham	168	713.3112925
6	Bill2	2	310	Sham	169	597.930598
6	Bill2	2	310	Sham	170	590.1228686
6	Bill2	2	310	Sham	171	590.1228686
6	Bill2	2	310	Sham	172	639.5701682
6	Bill2	2	310	Sham	173	817.8294443
6	Bill2	2	310	Sham	174	817.8294443
6	Bill2	2	310	Sham	175	801.8584663
6	Bill2	2	310	Sham	176	824.3166867
6	Bill2	2	310	Sham	177	824.3166867
6	Bill2	2	310	Sham	178	807.9529689
6	Bill2	2	310	Sham	179	812.0006158
6	Bill2	2	310	Sham	180	814.7208111
6	Bill2	2	310	Sham	181	880.3135805
6	Bill2	2	310	Sham	182	198.1565038
6	Bill2	2	310	Sham	183	132.8533026
6	Bill2	2	310	Sham	184	6.708203932
6	Bill2	2	310	Sham	185	6.708203932
6	Bill2	2	310	Sham	186	6.708203932
6	Bill2	2	310	Sham	187	28.65309756
6	Bill2	2	310	Sham	188	20.61552813
6	Bill2	2	310	Sham	189	20.61552813
6	Bill2	2	310	Sham	190	20.61552813
6	Bill2	2	310	Sham	191	20.61552813
6	Bill2	2	310	Sham	192	20.61552813
6	Bill2	2	310	Sham	193	116.2497312
6	Bill2	2	310	Sham	194	NA
6	Bill2	2	310	Sham	195	NA
6	Bill2	2	310	Sham	196	NA
6	Bill2	2	310	Sham	197	NA
6	Bill2	2	310	Sham	198	NA
6	Bill2	2	310	Sham	199	NA
6	Bill2	2	310	Sham	200	NA
6	Bill2	2	310	Sham	201	NA
6	Bill2	2	310	Sham	202	NA
6	Bill2	2	310	Sham	203	NA
6	Bill2	2	310	Sham	204	NA
6	Bill2	2	310	Sham	205	NA
6	Bill2	2	310	Sham	206	NA
6	Bill2	2	310	Sham	207	NA
6	Bill2	2	310	Sham	208	NA
6	Bill2	2	310	Sham	209	NA
6	Bill2	2	310	Sham	210	NA
6	Bill2	2	310	Sham	211	NA
6	Bill2	2	310	Sham	212	39.20459157
6	Bill2	2	310	Sham	213	40.80441153
6	Bill2	2	310	Sham	214	40.80441153
6	Bill2	2	310	Sham	215	40.80441153
6	Bill2	2	310	Sham	216	40.80441153
6	Bill2	2	310	Sham	217	40.80441153
6	Bill2	2	310	Sham	218	40.80441153
6	Bill2	2	310	Sham	219	37
6	Bill2	2	310	Sham	220	31.38470965
6	Bill2	2	310	Sham	221	29.52964612
6	Bill2	2	310	Sham	222	29.73213749
6	Bill2	2	310	Sham	223	29.73213749
6	Bill2	2	310	Sham	224	29.73213749
6	Bill2	2	310	Sham	225	30.08321791
6	Bill2	2	310	Sham	226	30.08321791
6	Bill2	2	310	Sham	227	466.1383915
6	Bill2	2	310	Sham	228	329.8439025
6	Bill2	2	310	Sham	229	211.8726032
6	Bill2	2	310	Sham	230	156.4864211
6	Bill2	2	310	Sham	231	235.3083084
6	Bill2	2	310	Sham	232	224.7220505
6	Bill2	2	310	Sham	233	235.7159307
6	Bill2	2	310	Sham	234	231.2487838
6	Bill2	2	310	Sham	235	9.486832981
6	Bill2	2	310	Sham	236	21.09502311
6	Bill2	2	310	Sham	237	21.09502311
6	Bill2	2	310	Sham	238	21.09502311
6	Bill2	2	310	Sham	239	21.09502311
6	Bill2	2	310	Sham	240	21.09502311
6	Bill2	2	310	Sham	241	27.45906044
6	Bill2	2	310	Sham	242	27.45906044
6	Bill2	2	310	Sham	243	28.63564213
6	Bill2	2	310	Sham	244	28.63564213
6	Bill2	2	310	Sham	245	51
6	Bill2	2	310	Sham	246	47.01063709
6	Bill2	2	310	Sham	247	45.04442252
6	Bill2	2	310	Sham	248	44.04543109
6	Bill2	2	310	Sham	249	44.04543109
6	Bill2	2	310	Sham	250	56.43580424
6	Bill2	2	310	Sham	251	50.08991915
6	Bill2	2	310	Sham	252	50.08991915
6	Bill2	2	310	Sham	253	56.14267539
6	Bill2	2	310	Sham	254	46.01086828
6	Bill2	2	310	Sham	255	62.00806399
6	Bill2	2	310	Sham	256	30.52867504
6	Bill2	2	310	Sham	257	30.52867504
6	Bill2	2	310	Sham	258	37.01351105
6	Bill2	2	310	Sham	259	37.64306045
6	Bill2	2	310	Sham	260	37.64306045
6	Bill2	2	310	Sham	261	37.64306045
6	Bill2	2	310	Sham	262	89.26925563
6	Bill2	2	310	Sham	263	80.28075735
6	Bill2	2	310	Sham	264	80.28075735
6	Bill2	2	310	Sham	265	80.28075735
6	Bill2	2	310	Sham	266	78.31347266
6	Bill2	2	310	Sham	267	70.00714249
6	Bill2	2	310	Sham	268	75.61084578
6	Bill2	2	310	Sham	269	70.57619995
6	Bill2	2	310	Sham	270	67.74215822
6	Bill2	2	310	Sham	271	66.75327707
6	Bill2	2	310	Sham	272	66.75327707
6	Bill2	2	310	Sham	273	71.51223672
6	Bill2	2	310	Sham	274	71.51223672
6	Bill2	2	310	Sham	275	71.51223672
6	Bill2	2	310	Sham	276	70.00714249
6	Bill2	2	310	Sham	277	70.38465742
6	Bill2	2	310	Sham	278	87.09764635
6	Bill2	2	310	Sham	279	87.80091116
6	Bill2	2	310	Sham	280	85.16454661
6	Bill2	2	310	Sham	281	85.16454661
6	Bill2	2	310	Sham	282	91.67878708
6	Bill2	2	310	Sham	283	87.80091116
6	Bill2	2	310	Sham	284	87.80091116
6	Bill2	2	310	Sham	285	87.80091116
6	Bill2	2	310	Sham	286	71.06335202
6	Bill2	2	310	Sham	287	69.85699679
6	Bill2	2	310	Sham	288	69.85699679
6	Bill2	2	310	Sham	289	69.85699679
6	Bill2	2	310	Sham	290	83.81527307
6	Bill2	2	310	Sham	291	73.68174808
6	Bill2	2	310	Sham	292	73.68174808
6	Bill2	2	310	Sham	293	854.2891782
6	Bill2	2	310	Sham	294	850.7414413
6	Bill2	2	310	Sham	295	833.2976659
6	Bill2	2	310	Sham	296	830.4143544
6	Bill2	2	310	Sham	297	837.059735
6	Bill2	2	310	Sham	298	837.059735
6	Bill2	2	310	Sham	299	837.059735
6	Bill2	2	310	Sham	300	837.059735
6	Bill2	2	310	Sham	301	837.059735
6	Bill2	2	310	Sham	302	837.6974394
6	Bill2	2	310	Sham	303	837.6974394
6	Bill2	2	310	Sham	304	840.2386566
6	Bill2	2	310	Sham	305	840.2386566
6	Bill2	2	310	Sham	306	840.2386566
6	Bill2	2	310	Sham	307	840.2386566
6	Bill2	2	310	Sham	308	840.2386566
6	Bill2	2	310	Sham	309	840.2386566
6	Bill2	2	310	Sham	310	849.1907913
6	Bill2	2	310	Sham	311	788.4319882
6	Bill2	2	310	Sham	312	710.5131948
6	Bill2	2	310	Sham	313	568.8629009
6	Bill2	2	310	Sham	314	574.0217766
6	Bill2	2	310	Sham	315	793.1015067
6	Bill2	2	310	Sham	316	791.1618039
6	Bill2	2	310	Sham	317	790.272105
6	Bill2	2	310	Sham	318	650.7165281
6	Bill2	2	310	Sham	319	567.8071856
6	Bill2	2	310	Sham	320	533.6834268
6	Bill2	2	310	Sham	321	533.6834268
6	Bill2	2	310	Sham	322	529.1625459
6	Bill2	2	310	Sham	323	528.7882374
6	Bill2	2	310	Sham	324	51.31276644
6	Bill2	2	310	Sham	325	51.31276644
6	Bill2	2	310	Sham	326	69.65629907
6	Bill2	2	310	Sham	327	69.65629907
6	Bill2	2	310	Sham	328	68.11754546
6	Bill2	2	310	Sham	329	59.6405902
6	Bill2	2	310	Sham	330	77.1038261
6	Bill2	2	310	Sham	331	104.1393297
6	Bill2	2	310	Sham	332	102.7277957
6	Bill2	2	310	Sham	333	102.7277957
6	Bill2	2	310	Sham	334	107.1680923
6	Bill2	2	310	Sham	335	105.6456341
6	Bill2	2	310	Sham	336	104.0048076
6	Bill2	2	310	Sham	337	259.6247292
6	Bill2	2	310	Sham	338	164.5752108
6	Bill2	2	310	Sham	339	208.3314667
6	Bill2	2	310	Sham	340	208.3314667
6	Bill2	2	310	Sham	341	208.3314667
6	Bill2	2	310	Sham	342	208.3314667
6	Bill2	2	310	Sham	343	208.3314667
6	Bill2	2	310	Sham	344	208.3314667
6	Bill2	2	310	Sham	345	208.3314667
6	Bill2	2	310	Sham	346	208.3314667
6	Bill2	2	310	Sham	347	208.3314667
6	Bill2	2	310	Sham	348	231.354706
6	Bill2	2	310	Sham	349	231.354706
6	Bill2	2	310	Sham	350	88.40814442
6	Bill2	2	310	Sham	351	87.80091116
6	Bill2	2	310	Sham	352	74.96665926
6	Bill2	2	310	Sham	353	74.96665926
6	Bill2	2	310	Sham	354	74.96665926
6	Bill2	2	310	Sham	355	87.36704184
6	Bill2	2	310	Sham	356	87.36704184
6	Bill2	2	310	Sham	357	87.36704184
6	Bill2	2	310	Sham	358	87.36704184
6	Bill2	2	310	Sham	359	83.00602388
6	Bill2	2	310	Sham	360	116.8460526
6	Bill2	2	310	Sham	361	117.5159564
6	Bill2	2	310	Sham	362	117.5159564
6	Bill2	2	310	Sham	363	121.8523697
6	Bill2	2	310	Sham	364	121.8523697
6	Bill2	2	310	Sham	365	121.8523697
6	Bill2	2	310	Sham	366	121.8523697
6	Bill2	2	310	Sham	367	121.8523697
6	Bill2	2	310	Sham	368	96.42613754
6	Bill2	2	310	Sham	369	96.42613754
6	Bill2	2	310	Sham	370	136.2350909
6	Bill2	2	310	Sham	371	121.823643
6	Bill2	2	310	Sham	372	252.8003165
6	Bill2	2	310	Sham	373	312.0464709
6	Bill2	2	310	Sham	374	203.002463
6	Bill2	2	310	Sham	375	215.7799805
6	Bill2	2	310	Sham	376	851.4094197
6	Bill2	2	310	Sham	377	845.6908419
6	Bill2	2	310	Sham	378	842.2404645
6	Bill2	2	310	Sham	379	854.169187
6	Bill2	2	310	Sham	380	854.169187
6	Bill2	2	310	Sham	381	852.2986566
6	Bill2	2	310	Sham	382	851.3636121
6	Bill2	2	310	Sham	383	846.1140585
6	Bill2	2	310	Sham	384	846.1140585
6	Bill2	2	310	Sham	385	846.1140585
6	Bill2	2	310	Sham	386	846.1140585
6	Bill2	2	310	Sham	387	846.1140585
6	Bill2	2	310	Sham	388	832.3322654
6	Bill2	2	310	Sham	389	831.4000241
6	Bill2	2	310	Sham	390	831.4000241
6	Bill2	2	310	Sham	391	243.6739625
6	Bill2	2	310	Sham	392	114.2147101
6	Bill2	2	310	Sham	393	119.5198728
6	Bill2	2	310	Sham	394	105.3850084
6	Bill2	2	310	Sham	395	87.02298547
6	Bill2	2	310	Sham	396	80
6	Bill2	2	310	Sham	397	80
6	Bill2	2	310	Sham	398	80
6	Bill2	2	310	Sham	399	76.00657866
6	Bill2	2	310	Sham	400	77.41446893
6	Bill2	2	310	Sham	401	83.5463943
6	Bill2	2	310	Sham	402	85.51023331
6	Bill2	2	310	Sham	403	91.59148432
6	Bill2	2	310	Sham	404	95.70788891
6	Bill2	2	310	Sham	405	95.90099061
6	Bill2	2	310	Sham	406	95.90099061
6	Bill2	2	310	Sham	407	93.55746897
6	Bill2	2	310	Sham	408	83.09632964
6	Bill2	2	310	Sham	409	83.09632964
6	Bill2	2	310	Sham	410	86.57944329
6	Bill2	2	310	Sham	411	78.4346862
6	Bill2	2	310	Sham	412	70.06425622
6	Bill2	2	310	Sham	413	45.65084884
6	Bill2	2	310	Sham	414	446.7057197
6	Bill2	2	310	Sham	415	443.4974634
6	Bill2	2	310	Sham	416	443.6045536
6	Bill2	2	310	Sham	417	444.2938217
6	Bill2	2	310	Sham	418	439.089968
6	Bill2	2	310	Sham	419	443.301252
6	Bill2	2	310	Sham	420	443.301252
6	Bill2	2	310	Sham	421	443.301252
6	Bill2	2	310	Sham	422	476.1197328
6	Bill2	2	310	Sham	423	378.2829629
6	Bill2	2	310	Sham	424	419.4877829
6	Bill2	2	310	Sham	425	402.6176847
6	Bill2	2	310	Sham	426	399.9449962
6	Bill2	2	310	Sham	427	309.7256851
6	Bill2	2	310	Sham	428	199.4818287
6	Bill2	2	310	Sham	429	199.4818287
6	Bill2	2	310	Sham	430	199.4818287
6	Bill2	2	310	Sham	431	190.1920082
6	Bill2	2	310	Sham	432	190.1920082
6	Bill2	2	310	Sham	433	197.9595918
6	Bill2	2	310	Sham	434	197.9595918
6	Bill2	2	310	Sham	435	197.9595918
6	Bill2	2	310	Sham	436	197.9595918
6	Bill2	2	310	Sham	437	197.9595918
6	Bill2	2	310	Sham	438	203.4944717
6	Bill2	2	310	Sham	439	203.4944717
6	Bill2	2	310	Sham	440	203.4944717
6	Bill2	2	310	Sham	441	203.4944717
6	Bill2	2	310	Sham	442	182.6499384
6	Bill2	2	310	Sham	443	182.6499384
6	Bill2	2	310	Sham	444	182.6499384
6	Bill2	2	310	Sham	445	182.6499384
6	Bill2	2	310	Sham	446	182.6499384
6	Bill2	2	310	Sham	447	192.314846
6	Bill2	2	310	Sham	448	191.4157778
6	Bill2	2	310	Sham	449	164.176734
6	Bill2	2	310	Sham	450	211.1018711
6	Bill2	2	310	Sham	451	211.1018711
6	Bill2	2	310	Sham	452	211.1018711
6	Bill2	2	310	Sham	453	211.1018711
6	Bill2	2	310	Sham	454	211.1018711
6	Bill2	2	310	Sham	455	211.1018711
6	Bill2	2	310	Sham	456	211.1018711
6	Bill2	2	310	Sham	457	196.977156
6	Bill2	2	310	Sham	458	196.977156
6	Bill2	2	313	Sham	1	906.3713367
6	Bill2	2	313	Sham	2	911.0065861
6	Bill2	2	313	Sham	3	911.0065861
6	Bill2	2	313	Sham	4	913.4686639
6	Bill2	2	313	Sham	5	916.5260498
6	Bill2	2	313	Sham	6	670.1768423
6	Bill2	2	313	Sham	7	666.6520832
6	Bill2	2	313	Sham	8	673.8315813
6	Bill2	2	313	Sham	9	668.6179776
6	Bill2	2	313	Sham	10	668.6179776
6	Bill2	2	313	Sham	11	678.0184363
6	Bill2	2	313	Sham	12	606.238402
6	Bill2	2	313	Sham	13	646.8029066
6	Bill2	2	313	Sham	14	627.8192415
6	Bill2	2	313	Sham	15	649.0978355
6	Bill2	2	313	Sham	16	661.2866247
6	Bill2	2	313	Sham	17	661.2866247
6	Bill2	2	313	Sham	18	664.6961712
6	Bill2	2	313	Sham	19	654.6388317
6	Bill2	2	313	Sham	20	651.6786018
6	Bill2	2	313	Sham	21	637.0572973
6	Bill2	2	313	Sham	22	642.9821148
6	Bill2	2	313	Sham	23	658.6357111
6	Bill2	2	313	Sham	24	611.6109875
6	Bill2	2	313	Sham	25	773.7105402
6	Bill2	2	313	Sham	26	661.7627974
6	Bill2	2	313	Sham	27	567.8661814
6	Bill2	2	313	Sham	28	639.1126661
6	Bill2	2	313	Sham	29	629.9015796
6	Bill2	2	313	Sham	30	679.0117819
6	Bill2	2	313	Sham	31	719.4004448
6	Bill2	2	313	Sham	32	733.8835057
6	Bill2	2	313	Sham	33	729.3949547
6	Bill2	2	313	Sham	34	743.6195264
6	Bill2	2	313	Sham	35	743.6195264
6	Bill2	2	313	Sham	36	743.6195264
6	Bill2	2	313	Sham	37	724.9896551
6	Bill2	2	313	Sham	38	725.5136112
6	Bill2	2	313	Sham	39	727.4957045
6	Bill2	2	313	Sham	40	728.4867878
6	Bill2	2	313	Sham	41	726.2403184
6	Bill2	2	313	Sham	42	451.8373601
6	Bill2	2	313	Sham	43	454.986813
6	Bill2	2	313	Sham	44	446.0549294
6	Bill2	2	313	Sham	45	452.5505497
6	Bill2	2	313	Sham	46	459.2395889
6	Bill2	2	313	Sham	47	457.9301257
6	Bill2	2	313	Sham	48	458.8616349
6	Bill2	2	313	Sham	49	686.6447408
6	Bill2	2	313	Sham	50	538.8144393
6	Bill2	2	313	Sham	51	524.3224199
6	Bill2	2	313	Sham	52	524.3224199
6	Bill2	2	313	Sham	53	544.6953277
6	Bill2	2	313	Sham	54	541.9566403
6	Bill2	2	313	Sham	55	558.1729123
6	Bill2	2	313	Sham	56	550.4334656
6	Bill2	2	313	Sham	57	608.5597752
6	Bill2	2	313	Sham	58	597.6788435
6	Bill2	2	313	Sham	59	603.6969438
6	Bill2	2	313	Sham	60	603.6969438
6	Bill2	2	313	Sham	61	607.5162549
6	Bill2	2	313	Sham	62	622.8523099
6	Bill2	2	313	Sham	63	616.8832953
6	Bill2	2	313	Sham	64	616.116872
6	Bill2	2	313	Sham	65	615.3511193
6	Bill2	2	313	Sham	66	615.3511193
6	Bill2	2	313	Sham	67	615.3511193
6	Bill2	2	313	Sham	68	615.3511193
6	Bill2	2	313	Sham	69	613.424812
6	Bill2	2	313	Sham	70	614.0659574
6	Bill2	2	313	Sham	71	614.0659574
6	Bill2	2	313	Sham	72	614.0659574
6	Bill2	2	313	Sham	73	614.0659574
6	Bill2	2	313	Sham	74	614.0659574
6	Bill2	2	313	Sham	75	614.0659574
6	Bill2	2	313	Sham	76	614.0659574
6	Bill2	2	313	Sham	77	614.0659574
6	Bill2	2	313	Sham	78	594.5149283
6	Bill2	2	313	Sham	79	609.4932321
6	Bill2	2	313	Sham	80	607.1482521
6	Bill2	2	313	Sham	81	630.2071088
6	Bill2	2	313	Sham	82	673.4248288
6	Bill2	2	313	Sham	83	681.6223294
6	Bill2	2	313	Sham	84	663.3400335
6	Bill2	2	313	Sham	85	691.4947578
6	Bill2	2	313	Sham	86	699.4319123
6	Bill2	2	313	Sham	87	698.7131028
6	Bill2	2	313	Sham	88	809.7913311
6	Bill2	2	313	Sham	89	730.9445943
6	Bill2	2	313	Sham	90	685.0437942
6	Bill2	2	313	Sham	91	658.4929764
6	Bill2	2	313	Sham	92	172.7917822
6	Bill2	2	313	Sham	93	251.8293073
6	Bill2	2	313	Sham	94	311.1334119
6	Bill2	2	313	Sham	95	666.9910044
6	Bill2	2	313	Sham	96	748.1744449
6	Bill2	2	313	Sham	97	768.7528862
6	Bill2	2	313	Sham	98	785.9974555
6	Bill2	2	313	Sham	99	784.002551
6	Bill2	2	313	Sham	100	784.002551
6	Bill2	2	313	Sham	101	781.0102432
6	Bill2	2	313	Sham	102	779.9416645
6	Bill2	2	313	Sham	103	776.9491618
6	Bill2	2	313	Sham	104	773.4293762
6	Bill2	2	313	Sham	105	786.6549434
6	Bill2	2	313	Sham	106	786.6549434
6	Bill2	2	313	Sham	107	786.6549434
6	Bill2	2	313	Sham	108	785.4680134
6	Bill2	2	313	Sham	109	783.4570824
6	Bill2	2	313	Sham	110	781.3072379
6	Bill2	2	313	Sham	111	781.3072379
6	Bill2	2	313	Sham	112	764.9797383
6	Bill2	2	313	Sham	113	762.9134944
6	Bill2	2	313	Sham	114	817.3236813
6	Bill2	2	313	Sham	115	808.1392207
6	Bill2	2	313	Sham	116	818.7062965
6	Bill2	2	313	Sham	117	842.5342723
6	Bill2	2	313	Sham	118	817.7285613
6	Bill2	2	313	Sham	119	817.8318898
6	Bill2	2	313	Sham	120	796.804242
6	Bill2	2	313	Sham	121	794.0037783
6	Bill2	2	313	Sham	122	788.7027323
6	Bill2	2	313	Sham	123	788.7027323
6	Bill2	2	313	Sham	124	789.3795032
6	Bill2	2	313	Sham	125	788.5036462
6	Bill2	2	313	Sham	126	784.400408
6	Bill2	2	313	Sham	127	786.5176413
6	Bill2	2	313	Sham	128	790.1423922
6	Bill2	2	313	Sham	129	790.1423922
6	Bill2	2	313	Sham	130	801.1023655
6	Bill2	2	313	Sham	131	802.8847987
6	Bill2	2	313	Sham	132	796.0835383
6	Bill2	2	313	Sham	133	728.9910836
6	Bill2	2	313	Sham	134	837.1021443
6	Bill2	2	313	Sham	135	779.3003272
6	Bill2	2	313	Sham	136	905.0933653
6	Bill2	2	313	Sham	137	911.2656034
6	Bill2	2	313	Sham	138	897.094198
6	Bill2	2	313	Sham	139	812.061574
6	Bill2	2	313	Sham	140	797.2709702
6	Bill2	2	313	Sham	141	827.0362749
6	Bill2	2	313	Sham	142	848.4633168
6	Bill2	2	313	Sham	143	847.7322691
6	Bill2	2	313	Sham	144	823.5884895
6	Bill2	2	313	Sham	145	825.4241334
6	Bill2	2	313	Sham	146	831.2262027
6	Bill2	2	313	Sham	147	834.5208206
6	Bill2	2	313	Sham	148	849.5198644
6	Bill2	2	313	Sham	149	801.499844
6	Bill2	2	313	Sham	150	690.4983707
6	Bill2	2	313	Sham	151	668.7779901
6	Bill2	2	313	Sham	152	671.9144291
6	Bill2	2	313	Sham	153	671.9144291
6	Bill2	2	313	Sham	154	671.9144291
6	Bill2	2	313	Sham	155	661.2026921
6	Bill2	2	313	Sham	156	662.6069725
6	Bill2	2	313	Sham	157	662.7254333
6	Bill2	2	313	Sham	158	662.7254333
6	Bill2	2	313	Sham	159	662.7254333
6	Bill2	2	313	Sham	160	662.7254333
6	Bill2	2	313	Sham	161	663.5962628
6	Bill2	2	313	Sham	162	663.7266003
6	Bill2	2	313	Sham	163	663.8584186
6	Bill2	2	313	Sham	164	678.6486573
6	Bill2	2	313	Sham	165	664.2476948
6	Bill2	2	313	Sham	166	696.2312834
6	Bill2	2	313	Sham	167	673.7714746
6	Bill2	2	313	Sham	168	851.8180557
6	Bill2	2	313	Sham	169	846.4756346
6	Bill2	2	313	Sham	170	846.4756346
6	Bill2	2	313	Sham	171	846.4756346
6	Bill2	2	313	Sham	172	846.5754544
6	Bill2	2	313	Sham	173	851.1480482
6	Bill2	2	313	Sham	174	852.8921385
6	Bill2	2	313	Sham	175	859.3212438
6	Bill2	2	313	Sham	176	857.205343
6	Bill2	2	313	Sham	177	857.205343
6	Bill2	2	313	Sham	178	857.205343
6	Bill2	2	313	Sham	179	857.205343
6	Bill2	2	313	Sham	180	857.205343
6	Bill2	2	313	Sham	181	857.205343
6	Bill2	2	313	Sham	182	857.205343
6	Bill2	2	313	Sham	183	857.205343
6	Bill2	2	313	Sham	184	857.205343
6	Bill2	2	313	Sham	185	857.205343
6	Bill2	2	313	Sham	186	857.205343
6	Bill2	2	313	Sham	187	857.205343
6	Bill2	2	313	Sham	188	857.205343
6	Bill2	2	313	Sham	189	857.205343
6	Bill2	2	313	Sham	190	857.205343
6	Bill2	2	313	Sham	191	857.205343
6	Bill2	2	313	Sham	192	857.205343
6	Bill2	2	313	Sham	193	857.205343
6	Bill2	2	313	Sham	194	857.205343
6	Bill2	2	313	Sham	195	857.205343
6	Bill2	2	313	Sham	196	857.205343
6	Bill2	2	313	Sham	197	857.205343
6	Bill2	2	313	Sham	198	857.205343
6	Bill2	2	313	Sham	199	857.205343
6	Bill2	2	313	Sham	200	857.205343
6	Bill2	2	313	Sham	201	857.205343
6	Bill2	2	313	Sham	202	857.205343
6	Bill2	2	313	Sham	203	847.6626688
6	Bill2	2	313	Sham	204	311.1559095
6	Bill2	2	313	Sham	205	273.1300057
6	Bill2	2	313	Sham	206	174.4133022
6	Bill2	2	313	Sham	207	366.0054644
6	Bill2	2	313	Sham	208	395.7334962
6	Bill2	2	313	Sham	209	366.5310355
6	Bill2	2	313	Sham	210	374.9733324
6	Bill2	2	313	Sham	211	357.8505275
6	Bill2	2	313	Sham	212	319.812445
6	Bill2	2	313	Sham	213	285.0280688
6	Bill2	2	313	Sham	214	285.0280688
6	Bill2	2	313	Sham	215	285.0280688
6	Bill2	2	313	Sham	216	285.0280688
6	Bill2	2	313	Sham	217	285.9178204
6	Bill2	2	313	Sham	218	292.9846412
6	Bill2	2	313	Sham	219	292.9846412
6	Bill2	2	313	Sham	220	287.8506557
6	Bill2	2	313	Sham	221	287.8506557
6	Bill2	2	313	Sham	222	302.8349385
6	Bill2	2	313	Sham	223	292.4055403
6	Bill2	2	313	Sham	224	292.4055403
6	Bill2	2	313	Sham	225	292.4055403
6	Bill2	2	313	Sham	226	292.4055403
6	Bill2	2	313	Sham	227	309.3864897
6	Bill2	2	313	Sham	228	309.3864897
6	Bill2	2	313	Sham	229	332.1806737
6	Bill2	2	313	Sham	230	298.5297305
6	Bill2	2	313	Sham	231	340.5950675
6	Bill2	2	313	Sham	232	340.8650759
6	Bill2	2	313	Sham	233	340.8650759
6	Bill2	2	313	Sham	234	316.243577
6	Bill2	2	313	Sham	235	318.3080269
6	Bill2	2	313	Sham	236	328.3443315
6	Bill2	2	313	Sham	237	316.764897
6	Bill2	2	313	Sham	238	315.6358661
6	Bill2	2	313	Sham	239	465.1021393
6	Bill2	2	313	Sham	240	649.7053178
6	Bill2	2	313	Sham	241	487.9764339
6	Bill2	2	313	Sham	242	872.5462738
6	Bill2	2	313	Sham	243	840.629526
6	Bill2	2	313	Sham	244	842.4060779
6	Bill2	2	313	Sham	245	840.752639
6	Bill2	2	313	Sham	246	840.752639
6	Bill2	2	313	Sham	247	856.8337062
6	Bill2	2	313	Sham	248	859.2002095
6	Bill2	2	313	Sham	249	859.2002095
6	Bill2	2	313	Sham	250	870.1091886
6	Bill2	2	313	Sham	251	873.6023123
6	Bill2	2	313	Sham	252	873.6023123
6	Bill2	2	313	Sham	253	873.867839
6	Bill2	2	313	Sham	254	870.4217369
6	Bill2	2	313	Sham	255	870.5337443
6	Bill2	2	313	Sham	256	869.6533792
6	Bill2	2	313	Sham	257	869.6533792
6	Bill2	2	313	Sham	258	869.6533792
6	Bill2	2	313	Sham	259	869.6533792
6	Bill2	2	313	Sham	260	869.6533792
6	Bill2	2	313	Sham	261	869.6533792
6	Bill2	2	313	Sham	262	869.6533792
6	Bill2	2	313	Sham	263	869.6533792
6	Bill2	2	313	Sham	264	876.3133001
6	Bill2	2	313	Sham	265	876.3133001
6	Bill2	2	313	Sham	266	876.3133001
6	Bill2	2	313	Sham	267	876.3133001
6	Bill2	2	313	Sham	268	876.3133001
6	Bill2	2	313	Sham	269	882.138878
6	Bill2	2	313	Sham	270	882.138878
6	Bill2	2	313	Sham	271	882.138878
6	Bill2	2	313	Sham	272	882.138878
6	Bill2	2	313	Sham	273	882.138878
6	Bill2	2	313	Sham	274	882.138878
6	Bill2	2	313	Sham	275	861.0238092
6	Bill2	2	313	Sham	276	622.9301727
6	Bill2	2	313	Sham	277	706.5104387
6	Bill2	2	313	Sham	278	740.3546447
6	Bill2	2	313	Sham	279	740.3546447
6	Bill2	2	313	Sham	280	740.3546447
6	Bill2	2	313	Sham	281	740.3546447
6	Bill2	2	313	Sham	282	740.3546447
6	Bill2	2	313	Sham	283	746.8500519
6	Bill2	2	313	Sham	284	746.8500519
6	Bill2	2	313	Sham	285	745.5051978
6	Bill2	2	313	Sham	286	745.0805326
6	Bill2	2	313	Sham	287	745.0805326
6	Bill2	2	313	Sham	288	738.7969951
6	Bill2	2	313	Sham	289	715.4131673
6	Bill2	2	313	Sham	290	721.7090827
6	Bill2	2	313	Sham	291	719.7006322
6	Bill2	2	313	Sham	292	696.6153889
6	Bill2	2	313	Sham	293	857.5972248
6	Bill2	2	313	Sham	294	873.7837261
6	Bill2	2	313	Sham	295	875.6220646
6	Bill2	2	313	Sham	296	876.4473743
6	Bill2	2	313	Sham	297	875.3724921
6	Bill2	2	313	Sham	298	872.6723326
6	Bill2	2	313	Sham	299	872.1358839
6	Bill2	2	313	Sham	300	872.1358839
6	Bill2	2	313	Sham	301	872.1358839
6	Bill2	2	313	Sham	302	872.1358839
6	Bill2	2	313	Sham	303	872.1358839
6	Bill2	2	313	Sham	304	872.1358839
6	Bill2	2	313	Sham	305	872.1358839
6	Bill2	2	313	Sham	306	872.1358839
6	Bill2	2	313	Sham	307	872.1358839
6	Bill2	2	313	Sham	308	872.1358839
6	Bill2	2	313	Sham	309	872.1358839
6	Bill2	2	313	Sham	310	872.1358839
6	Bill2	2	313	Sham	311	872.1358839
6	Bill2	2	313	Sham	312	872.1358839
6	Bill2	2	313	Sham	313	872.1358839
6	Bill2	2	313	Sham	314	872.1358839
6	Bill2	2	313	Sham	315	874.4306719
6	Bill2	2	313	Sham	316	874.2642621
6	Bill2	2	313	Sham	317	874.1081169
6	Bill2	2	313	Sham	318	874.1081169
6	Bill2	2	313	Sham	319	874.1081169
6	Bill2	2	313	Sham	320	874.1081169
6	Bill2	2	313	Sham	321	878.1030691
6	Bill2	2	313	Sham	322	881.8628011
6	Bill2	2	313	Sham	323	881.7766157
6	Bill2	2	313	Sham	324	870.2011262
6	Bill2	2	313	Sham	325	841.7279846
6	Bill2	2	313	Sham	326	781.0896235
6	Bill2	2	313	Sham	327	855.549531
6	Bill2	2	313	Sham	328	853.3797513
6	Bill2	2	313	Sham	329	855.1023331
6	Bill2	2	313	Sham	330	894.7519209
6	Bill2	2	313	Sham	331	905.7372687
6	Bill2	2	313	Sham	332	907.16757
6	Bill2	2	313	Sham	333	907.16757
6	Bill2	2	313	Sham	334	912.5552038
6	Bill2	2	313	Sham	335	906.2587931
6	Bill2	2	313	Sham	336	906.2587931
6	Bill2	2	313	Sham	337	906.2587931
6	Bill2	2	313	Sham	338	906.2587931
6	Bill2	2	313	Sham	339	906.2587931
6	Bill2	2	313	Sham	340	906.2587931
6	Bill2	2	313	Sham	341	865.020231
6	Bill2	2	313	Sham	342	865.020231
6	Bill2	2	313	Sham	343	892.758646
6	Bill2	2	313	Sham	344	865.2288715
6	Bill2	2	313	Sham	345	871.2686153
6	Bill2	2	313	Sham	346	870.270073
6	Bill2	2	313	Sham	347	870.270073
6	Bill2	2	313	Sham	348	863.2265056
6	Bill2	2	313	Sham	349	863.2265056
6	Bill2	2	313	Sham	350	863.2265056
6	Bill2	2	313	Sham	351	871.4355972
6	Bill2	2	313	Sham	352	871.4935456
6	Bill2	2	313	Sham	353	891.0224464
6	Bill2	2	313	Sham	354	880.6321593
6	Bill2	2	313	Sham	355	880.4930437
6	Bill2	2	313	Sham	356	880.4930437
6	Bill2	2	313	Sham	357	880.4930437
6	Bill2	2	313	Sham	358	880.4930437
6	Bill2	2	313	Sham	359	881.4834088
6	Bill2	2	313	Sham	360	881.6223681
6	Bill2	2	313	Sham	361	878.6518082
6	Bill2	2	313	Sham	362	870.7313018
6	Bill2	2	313	Sham	363	880.9137302
6	Bill2	2	313	Sham	364	880.9137302
6	Bill2	2	313	Sham	365	880.9137302
6	Bill2	2	313	Sham	366	880.6321593
6	Bill2	2	313	Sham	367	879.2275018
6	Bill2	2	313	Sham	368	879.0915766
6	Bill2	2	313	Sham	369	879.0915766
6	Bill2	2	313	Sham	370	879.0915766
6	Bill2	2	313	Sham	371	879.0915766
6	Bill2	2	313	Sham	372	879.0915766
6	Bill2	2	313	Sham	373	879.5504534
6	Bill2	2	313	Sham	374	889.6948915
6	Bill2	2	313	Sham	375	883.1307944
6	Bill2	2	313	Sham	376	875.6260617
6	Bill2	2	313	Sham	377	876.6139401
6	Bill2	2	313	Sham	378	880.7207276
6	Bill2	2	313	Sham	379	880.7207276
6	Bill2	2	313	Sham	380	880.7207276
6	Bill2	2	313	Sham	381	880.7207276
6	Bill2	2	313	Sham	382	880.7207276
6	Bill2	2	313	Sham	383	880.7207276
6	Bill2	2	313	Sham	384	880.7207276
6	Bill2	2	313	Sham	385	880.7207276
6	Bill2	2	313	Sham	386	880.7207276
6	Bill2	2	313	Sham	387	880.7207276
6	Bill2	2	313	Sham	388	881.7085686
6	Bill2	2	313	Sham	389	882.5417837
6	Bill2	2	313	Sham	390	882.5417837
6	Bill2	2	313	Sham	391	805.0223599
6	Bill2	2	313	Sham	392	693.8040069
6	Bill2	2	313	Sham	393	700.0114285
6	Bill2	2	313	Sham	394	332.4154028
6	Bill2	2	313	Sham	395	189.1560203
6	Bill2	2	313	Sham	396	587.7159178
6	Bill2	2	313	Sham	397	473.7773739
6	Bill2	2	313	Sham	398	379.189926
6	Bill2	2	313	Sham	399	353.1529414
6	Bill2	2	313	Sham	400	369.3033983
6	Bill2	2	313	Sham	401	369.3033983
6	Bill2	2	313	Sham	402	358.9122455
6	Bill2	2	313	Sham	403	469.2483351
6	Bill2	2	313	Sham	404	469.802086
6	Bill2	2	313	Sham	405	472.0699101
6	Bill2	2	313	Sham	406	472.0699101
6	Bill2	2	313	Sham	407	472.0699101
6	Bill2	2	313	Sham	408	472.0699101
6	Bill2	2	313	Sham	409	472.0699101
6	Bill2	2	313	Sham	410	406.708741
6	Bill2	2	313	Sham	411	448.2075412
6	Bill2	2	313	Sham	412	456.6015769
6	Bill2	2	313	Sham	413	483.2597645
6	Bill2	2	313	Sham	414	811.9421162
6	Bill2	2	313	Sham	415	820.3590677
6	Bill2	2	313	Sham	416	822.13016
6	Bill2	2	313	Sham	417	814.8625651
6	Bill2	2	313	Sham	418	814.8625651
6	Bill2	2	313	Sham	419	814.8625651
6	Bill2	2	313	Sham	420	814.8625651
6	Bill2	2	313	Sham	421	817.8043776
6	Bill2	2	313	Sham	422	821.7274487
6	Bill2	2	313	Sham	423	821.7274487
6	Bill2	2	313	Sham	424	817.8178281
6	Bill2	2	313	Sham	425	819.8194923
6	Bill2	2	313	Sham	426	821.4243727
6	Bill2	2	313	Sham	427	779.8878124
6	Bill2	2	313	Sham	428	739.2442086
6	Bill2	2	313	Sham	429	751.2296586
6	Bill2	2	313	Sham	430	772.0725355
6	Bill2	2	313	Sham	431	770.0493491
6	Bill2	2	313	Sham	432	769.7298227
6	Bill2	2	313	Sham	433	770.5381237
6	Bill2	2	313	Sham	434	774.6483073
6	Bill2	2	313	Sham	435	773.0097024
6	Bill2	2	313	Sham	436	773.0097024
6	Bill2	2	313	Sham	437	771.2074948
6	Bill2	2	313	Sham	438	771.2074948
6	Bill2	2	313	Sham	439	673.2428982
6	Bill2	2	313	Sham	440	771.5704764
6	Bill2	2	313	Sham	441	776.0734501
6	Bill2	2	313	Sham	442	763.4408949
6	Bill2	2	313	Sham	443	761.552362
6	Bill2	2	313	Sham	444	761.552362
6	Bill2	2	313	Sham	445	762.272917
6	Bill2	2	313	Sham	446	761.6679066
6	Bill2	2	313	Sham	447	731.1668756
6	Bill2	2	313	Sham	448	761.7040108
6	Bill2	2	313	Sham	449	710.7925154
6	Bill2	2	313	Sham	450	734.234976
6	Bill2	2	313	Sham	451	733.8937253
6	Bill2	2	313	Sham	452	719.3691681
6	Bill2	2	313	Sham	453	720.0555534
6	Bill2	2	313	Sham	454	720.9944521
6	Bill2	2	313	Sham	455	720.9944521
6	Bill2	2	313	Sham	456	720.9944521
6	Bill2	2	313	Sham	457	720.9944521
6	Bill2	2	313	Sham	458	716.5305297
6	Bill2	2	333	Sham	1	798.1829364
6	Bill2	2	333	Sham	2	781.7173402
6	Bill2	2	333	Sham	3	773.1785046
6	Bill2	2	333	Sham	4	771.2074948
6	Bill2	2	333	Sham	5	774.6773522
6	Bill2	2	333	Sham	6	870.3752064
6	Bill2	2	333	Sham	7	477.6494531
6	Bill2	2	333	Sham	8	488.0594226
6	Bill2	2	333	Sham	9	482.4479247
6	Bill2	2	333	Sham	10	481.772768
6	Bill2	2	333	Sham	11	475.7488833
6	Bill2	2	333	Sham	12	468.0010684
6	Bill2	2	333	Sham	13	408.6330873
6	Bill2	2	333	Sham	14	478.8454866
6	Bill2	2	333	Sham	15	403.8861226
6	Bill2	2	333	Sham	16	386.9328107
6	Bill2	2	333	Sham	17	386.2460356
6	Bill2	2	333	Sham	18	411.5968902
6	Bill2	2	333	Sham	19	411.5968902
6	Bill2	2	333	Sham	20	380.5916447
6	Bill2	2	333	Sham	21	431.3722291
6	Bill2	2	333	Sham	22	570.2113643
6	Bill2	2	333	Sham	23	471.365039
6	Bill2	2	333	Sham	24	497.7640003
6	Bill2	2	333	Sham	25	503.6119538
6	Bill2	2	333	Sham	26	503.6119538
6	Bill2	2	333	Sham	27	501.662237
6	Bill2	2	333	Sham	28	499.9379962
6	Bill2	2	333	Sham	29	503.8352905
6	Bill2	2	333	Sham	30	463.6000431
6	Bill2	2	333	Sham	31	463.919174
6	Bill2	2	333	Sham	32	463.919174
6	Bill2	2	333	Sham	33	463.919174
6	Bill2	2	333	Sham	34	497.4253713
6	Bill2	2	333	Sham	35	485.9629616
6	Bill2	2	333	Sham	36	485.9629616
6	Bill2	2	333	Sham	37	470.5741174
6	Bill2	2	333	Sham	38	478.257253
6	Bill2	2	333	Sham	39	471.2748667
6	Bill2	2	333	Sham	40	454.2158077
6	Bill2	2	333	Sham	41	454.2158077
6	Bill2	2	333	Sham	42	463.2062176
6	Bill2	2	333	Sham	43	416.4540791
6	Bill2	2	333	Sham	44	506.9960552
6	Bill2	2	333	Sham	45	518.6106439
6	Bill2	2	333	Sham	46	530.8483776
6	Bill2	2	333	Sham	47	531.7179704
6	Bill2	2	333	Sham	48	573.0218146
6	Bill2	2	333	Sham	49	591.936652
6	Bill2	2	333	Sham	50	563.2983224
6	Bill2	2	333	Sham	51	547.8339164
6	Bill2	2	333	Sham	52	561.8060163
6	Bill2	2	333	Sham	53	532.5307503
6	Bill2	2	333	Sham	54	530.554427
6	Bill2	2	333	Sham	55	520.2163012
6	Bill2	2	333	Sham	56	533.9138507
6	Bill2	2	333	Sham	57	542.5605957
6	Bill2	2	333	Sham	58	542.5605957
6	Bill2	2	333	Sham	59	585.2426847
6	Bill2	2	333	Sham	60	582.1382997
6	Bill2	2	333	Sham	61	582.1382997
6	Bill2	2	333	Sham	62	469.9361659
6	Bill2	2	333	Sham	63	484.4553643
6	Bill2	2	333	Sham	64	361.2160019
6	Bill2	2	333	Sham	65	342.5930531
6	Bill2	2	333	Sham	66	381.2033578
6	Bill2	2	333	Sham	67	378.4190799
6	Bill2	2	333	Sham	68	379.2255266
6	Bill2	2	333	Sham	69	366.0669338
6	Bill2	2	333	Sham	70	391.7601307
6	Bill2	2	333	Sham	71	260.6549443
6	Bill2	2	333	Sham	72	230.0630348
6	Bill2	2	333	Sham	73	227.3697429
6	Bill2	2	333	Sham	74	230.7639487
6	Bill2	2	333	Sham	75	225.5947694
6	Bill2	2	333	Sham	76	224.1807307
6	Bill2	2	333	Sham	77	226.291847
6	Bill2	2	333	Sham	78	228.4053414
6	Bill2	2	333	Sham	79	233.8247207
6	Bill2	2	333	Sham	80	221.144749
6	Bill2	2	333	Sham	81	178.2273829
6	Bill2	2	333	Sham	82	156.2721984
6	Bill2	2	333	Sham	83	202.5487596
6	Bill2	2	333	Sham	84	207.2800039
6	Bill2	2	333	Sham	85	155.2191998
6	Bill2	2	333	Sham	86	152.7939789
6	Bill2	2	333	Sham	87	148.4048517
6	Bill2	2	333	Sham	88	140.2069898
6	Bill2	2	333	Sham	89	140.2069898
6	Bill2	2	333	Sham	90	173.2195139
6	Bill2	2	333	Sham	91	200.9975124
6	Bill2	2	333	Sham	92	187.9627623
6	Bill2	2	333	Sham	93	154.5088994
6	Bill2	2	333	Sham	94	177.4598546
6	Bill2	2	333	Sham	95	165.4236984
6	Bill2	2	333	Sham	96	170.5901521
6	Bill2	2	333	Sham	97	223.5106261
6	Bill2	2	333	Sham	98	223.5106261
6	Bill2	2	333	Sham	99	227.8639945
6	Bill2	2	333	Sham	100	227.8639945
6	Bill2	2	333	Sham	101	227.378539
6	Bill2	2	333	Sham	102	251.1991242
6	Bill2	2	333	Sham	103	252.8339376
6	Bill2	2	333	Sham	104	252.3430205
6	Bill2	2	333	Sham	105	254.4837912
6	Bill2	2	333	Sham	106	262.6118809
6	Bill2	2	333	Sham	107	316.8627463
6	Bill2	2	333	Sham	108	310.246676
6	Bill2	2	333	Sham	109	309.3751768
6	Bill2	2	333	Sham	110	371.3569711
6	Bill2	2	333	Sham	111	349.1718774
6	Bill2	2	333	Sham	112	332.6770205
6	Bill2	2	333	Sham	113	388.3323319
6	Bill2	2	333	Sham	114	329.8742185
6	Bill2	2	333	Sham	115	882.0430828
6	Bill2	2	333	Sham	116	978.9836567
6	Bill2	2	333	Sham	117	905.7223636
6	Bill2	2	333	Sham	118	609.527686
6	Bill2	2	333	Sham	119	664.1513382
6	Bill2	2	333	Sham	120	550.8402672
6	Bill2	2	333	Sham	121	724.4618693
6	Bill2	2	333	Sham	122	723.1548935
6	Bill2	2	333	Sham	123	706.5613915
6	Bill2	2	333	Sham	124	706.5613915
6	Bill2	2	333	Sham	125	714.1771489
6	Bill2	2	333	Sham	126	703.5524145
6	Bill2	2	333	Sham	127	708.1391106
6	Bill2	2	333	Sham	128	704.4693038
6	Bill2	2	333	Sham	129	700.2578097
6	Bill2	2	333	Sham	130	571.1549702
6	Bill2	2	333	Sham	131	476.2121376
6	Bill2	2	333	Sham	132	648.7048636
6	Bill2	2	333	Sham	133	615.4185568
6	Bill2	2	333	Sham	134	742.2432216
6	Bill2	2	333	Sham	135	673.6653472
6	Bill2	2	333	Sham	136	673.2384422
6	Bill2	2	333	Sham	137	670.4453744
6	Bill2	2	333	Sham	138	672.93759
6	Bill2	2	333	Sham	139	670.636265
6	Bill2	2	333	Sham	140	663.8712225
6	Bill2	2	333	Sham	141	657.5408733
6	Bill2	2	333	Sham	142	657.5408733
6	Bill2	2	333	Sham	143	653.0696747
6	Bill2	2	333	Sham	144	653.0696747
6	Bill2	2	333	Sham	145	653.0696747
6	Bill2	2	333	Sham	146	650.3606692
6	Bill2	2	333	Sham	147	632.8111883
6	Bill2	2	333	Sham	148	227.3433527
6	Bill2	2	333	Sham	149	201.6754819
6	Bill2	2	333	Sham	150	142.2708684
6	Bill2	2	333	Sham	151	287.1689398
6	Bill2	2	333	Sham	152	244.124968
6	Bill2	2	333	Sham	153	268.0671558
6	Bill2	2	333	Sham	154	242.0950227
6	Bill2	2	333	Sham	155	244.7243347
6	Bill2	2	333	Sham	156	244.7243347
6	Bill2	2	333	Sham	157	253.4640014
6	Bill2	2	333	Sham	158	253.5389516
6	Bill2	2	333	Sham	159	261.6639066
6	Bill2	2	333	Sham	160	186.118242
6	Bill2	2	333	Sham	161	186.118242
6	Bill2	2	333	Sham	162	185.6475155
6	Bill2	2	333	Sham	163	188.2790482
6	Bill2	2	333	Sham	164	187.8297101
6	Bill2	2	333	Sham	165	186.5073725
6	Bill2	2	333	Sham	166	186.5073725
6	Bill2	2	333	Sham	167	182.2223916
6	Bill2	2	333	Sham	168	641.2370856
6	Bill2	2	333	Sham	169	649.397413
6	Bill2	2	333	Sham	170	562.1076409
6	Bill2	2	333	Sham	171	569.558601
6	Bill2	2	333	Sham	172	528.229117
6	Bill2	2	333	Sham	173	496.1179295
6	Bill2	2	333	Sham	174	492.5302021
6	Bill2	2	333	Sham	175	491.5953621
6	Bill2	2	333	Sham	176	444.3827179
6	Bill2	2	333	Sham	177	444.3827179
6	Bill2	2	333	Sham	178	436
6	Bill2	2	333	Sham	179	427.8177182
6	Bill2	2	333	Sham	180	452.080745
6	Bill2	2	333	Sham	181	446.8937234
6	Bill2	2	333	Sham	182	383.2753579
6	Bill2	2	333	Sham	183	380.1276102
6	Bill2	2	333	Sham	184	394.8721312
6	Bill2	2	333	Sham	185	399.2317623
6	Bill2	2	333	Sham	186	399.906239
6	Bill2	2	333	Sham	187	399.906239
6	Bill2	2	333	Sham	188	399.906239
6	Bill2	2	333	Sham	189	277.353565
6	Bill2	2	333	Sham	190	285.8828431
6	Bill2	2	333	Sham	191	285.8828431
6	Bill2	2	333	Sham	192	285.5591007
6	Bill2	2	333	Sham	193	320.4325202
6	Bill2	2	333	Sham	194	223.6067977
6	Bill2	2	333	Sham	195	206.3128692
6	Bill2	2	333	Sham	196	255.0313706
6	Bill2	2	333	Sham	197	335.9315406
6	Bill2	2	333	Sham	198	351.2406582
6	Bill2	2	333	Sham	199	359.2269478
6	Bill2	2	333	Sham	200	359.2269478
6	Bill2	2	333	Sham	201	359.2269478
6	Bill2	2	333	Sham	202	359.2269478
6	Bill2	2	333	Sham	203	359.2269478
6	Bill2	2	333	Sham	204	211.1516043
6	Bill2	2	333	Sham	205	205.4117816
6	Bill2	2	333	Sham	206	199.7223072
6	Bill2	2	333	Sham	207	202.2003956
6	Bill2	2	333	Sham	208	178.9329483
6	Bill2	2	333	Sham	209	185
6	Bill2	2	333	Sham	210	185
6	Bill2	2	333	Sham	211	214.7230775
6	Bill2	2	333	Sham	212	191.261601
6	Bill2	2	333	Sham	213	191.261601
6	Bill2	2	333	Sham	214	188.1621641
6	Bill2	2	333	Sham	215	188.1621641
6	Bill2	2	333	Sham	216	188.1621641
6	Bill2	2	333	Sham	217	188.1621641
6	Bill2	2	333	Sham	218	188.1621641
6	Bill2	2	333	Sham	219	188.1621641
6	Bill2	2	333	Sham	220	188.1621641
6	Bill2	2	333	Sham	221	188.1621641
6	Bill2	2	333	Sham	222	188.1621641
6	Bill2	2	333	Sham	223	188.1621641
6	Bill2	2	333	Sham	224	188.1621641
6	Bill2	2	333	Sham	225	188.1621641
6	Bill2	2	333	Sham	226	188.1621641
6	Bill2	2	333	Sham	227	188.1621641
6	Bill2	2	333	Sham	228	188.1621641
6	Bill2	2	333	Sham	229	188.1621641
6	Bill2	2	333	Sham	230	188.1621641
6	Bill2	2	333	Sham	231	49.64876635
6	Bill2	2	333	Sham	232	74.21590126
6	Bill2	2	333	Sham	233	74.21590126
6	Bill2	2	333	Sham	234	73.92563831
6	Bill2	2	333	Sham	235	243.0082303
6	Bill2	2	333	Sham	236	275.7480734
6	Bill2	2	333	Sham	237	652.0812833
6	Bill2	2	333	Sham	238	603.9950331
6	Bill2	2	333	Sham	239	581.8075283
6	Bill2	2	333	Sham	240	492.061988
6	Bill2	2	333	Sham	241	570.7538874
6	Bill2	2	333	Sham	242	632.7242685
6	Bill2	2	333	Sham	243	609.7548688
6	Bill2	2	333	Sham	244	632.0292715
6	Bill2	2	333	Sham	245	621.9919614
6	Bill2	2	333	Sham	246	642.137057
6	Bill2	2	333	Sham	247	614.163659
6	Bill2	2	333	Sham	248	575.007826
6	Bill2	2	333	Sham	249	519.0857347
6	Bill2	2	333	Sham	250	437.8584246
6	Bill2	2	333	Sham	251	429.3774563
6	Bill2	2	333	Sham	252	529.4572693
6	Bill2	2	333	Sham	253	579.0310872
6	Bill2	2	333	Sham	254	588.238897
6	Bill2	2	333	Sham	255	623.3618532
6	Bill2	2	333	Sham	256	658.1739892
6	Bill2	2	333	Sham	257	655.6683613
6	Bill2	2	333	Sham	258	655.6683613
6	Bill2	2	333	Sham	259	655.6683613
6	Bill2	2	333	Sham	260	606.4956719
6	Bill2	2	333	Sham	261	601.3326866
6	Bill2	2	333	Sham	262	606.0379526
6	Bill2	2	333	Sham	263	618.3243485
6	Bill2	2	333	Sham	264	631.5132619
6	Bill2	2	333	Sham	265	626.8093809
6	Bill2	2	333	Sham	266	626.8093809
6	Bill2	2	333	Sham	267	626.8093809
6	Bill2	2	333	Sham	268	638.4645644
6	Bill2	2	333	Sham	269	642.5947401
6	Bill2	2	333	Sham	270	643.5409855
6	Bill2	2	333	Sham	271	643.5409855
6	Bill2	2	333	Sham	272	620.1266
6	Bill2	2	333	Sham	273	662.0483366
6	Bill2	2	333	Sham	274	635.440005
6	Bill2	2	333	Sham	275	635.440005
6	Bill2	2	333	Sham	276	698.3437549
6	Bill2	2	333	Sham	277	710.2372843
6	Bill2	2	333	Sham	278	588.0306114
6	Bill2	2	333	Sham	279	667.767175
6	Bill2	2	333	Sham	280	574.5432969
6	Bill2	2	333	Sham	281	574.5432969
6	Bill2	2	333	Sham	282	574.5432969
6	Bill2	2	333	Sham	283	574.5432969
6	Bill2	2	333	Sham	284	574.5432969
6	Bill2	2	333	Sham	285	574.5432969
6	Bill2	2	333	Sham	286	574.5432969
6	Bill2	2	333	Sham	287	442.475988
6	Bill2	2	333	Sham	288	438.5430424
6	Bill2	2	333	Sham	289	469.843591
6	Bill2	2	333	Sham	290	436.426397
6	Bill2	2	333	Sham	291	436.426397
6	Bill2	2	333	Sham	292	435.8359783
6	Bill2	2	333	Sham	293	680.2653894
6	Bill2	2	333	Sham	294	645.7522745
6	Bill2	2	333	Sham	295	454.9901098
6	Bill2	2	333	Sham	296	453.9801758
6	Bill2	2	333	Sham	297	454.4062059
6	Bill2	2	333	Sham	298	434.6090197
6	Bill2	2	333	Sham	299	434.6090197
6	Bill2	2	333	Sham	300	509.4281107
6	Bill2	2	333	Sham	301	514.5104469
6	Bill2	2	333	Sham	302	515.6209848
6	Bill2	2	333	Sham	303	516.4968538
6	Bill2	2	333	Sham	304	505.1138486
6	Bill2	2	333	Sham	305	511.8564252
6	Bill2	2	333	Sham	306	514.8397809
6	Bill2	2	333	Sham	307	516.5239588
6	Bill2	2	333	Sham	308	516.4261806
6	Bill2	2	333	Sham	309	516.1240161
6	Bill2	2	333	Sham	310	529.6687644
6	Bill2	2	333	Sham	311	405.2110561
6	Bill2	2	333	Sham	312	643.944097
6	Bill2	2	333	Sham	313	663.7544727
6	Bill2	2	333	Sham	314	650.1699778
6	Bill2	2	333	Sham	315	813.2957642
6	Bill2	2	333	Sham	316	838.2034359
6	Bill2	2	333	Sham	317	838.2034359
6	Bill2	2	333	Sham	318	838.2034359
6	Bill2	2	333	Sham	319	838.2034359
6	Bill2	2	333	Sham	320	841.8420279
6	Bill2	2	333	Sham	321	834.56935
6	Bill2	2	333	Sham	322	832.3280603
6	Bill2	2	333	Sham	323	832.3280603
6	Bill2	2	333	Sham	324	835.2897701
6	Bill2	2	333	Sham	325	829.9644571
6	Bill2	2	333	Sham	326	825.8117219
6	Bill2	2	333	Sham	327	825.8117219
6	Bill2	2	333	Sham	328	825.8117219
6	Bill2	2	333	Sham	329	825.8117219
6	Bill2	2	333	Sham	330	825.8117219
6	Bill2	2	333	Sham	331	825.8117219
6	Bill2	2	333	Sham	332	839.7297184
6	Bill2	2	333	Sham	333	839.7297184
6	Bill2	2	333	Sham	334	849.8858747
6	Bill2	2	333	Sham	335	849.3209052
6	Bill2	2	333	Sham	336	848.0801849
6	Bill2	2	333	Sham	337	848.0801849
6	Bill2	2	333	Sham	338	848.0801849
6	Bill2	2	333	Sham	339	848.0801849
6	Bill2	2	333	Sham	340	850.562167
6	Bill2	2	333	Sham	341	850.562167
6	Bill2	2	333	Sham	342	855.2479173
6	Bill2	2	333	Sham	343	855.5325827
6	Bill2	2	333	Sham	344	854.4782033
6	Bill2	2	333	Sham	345	854.4782033
6	Bill2	2	333	Sham	346	854.4782033
6	Bill2	2	333	Sham	347	854.4782033
6	Bill2	2	333	Sham	348	854.4782033
6	Bill2	2	333	Sham	349	857.4829444
6	Bill2	2	333	Sham	350	857.4829444
6	Bill2	2	333	Sham	351	857.4829444
6	Bill2	2	333	Sham	352	853.30651
6	Bill2	2	333	Sham	353	850.7467308
6	Bill2	2	333	Sham	354	850.7467308
6	Bill2	2	333	Sham	355	850.7467308
6	Bill2	2	333	Sham	356	850.7467308
6	Bill2	2	333	Sham	357	850.7467308
6	Bill2	2	333	Sham	358	850.7467308
6	Bill2	2	333	Sham	359	850.7467308
6	Bill2	2	333	Sham	360	850.7467308
6	Bill2	2	333	Sham	361	850.7467308
6	Bill2	2	333	Sham	362	850.7467308
6	Bill2	2	333	Sham	363	850.7467308
6	Bill2	2	333	Sham	364	850.7467308
6	Bill2	2	333	Sham	365	850.7467308
6	Bill2	2	333	Sham	366	850.7467308
6	Bill2	2	333	Sham	367	850.7467308
6	Bill2	2	333	Sham	368	850.7467308
6	Bill2	2	333	Sham	369	850.7467308
6	Bill2	2	333	Sham	370	850.7467308
6	Bill2	2	333	Sham	371	850.7467308
6	Bill2	2	333	Sham	372	850.7467308
6	Bill2	2	333	Sham	373	850.7467308
6	Bill2	2	333	Sham	374	850.7467308
6	Bill2	2	333	Sham	375	850.7467308
6	Bill2	2	333	Sham	376	637.0031397
6	Bill2	2	333	Sham	377	686.534777
6	Bill2	2	333	Sham	378	794.7439839
6	Bill2	2	333	Sham	379	701.5304698
6	Bill2	2	333	Sham	380	701.3109154
6	Bill2	2	333	Sham	381	821.7761252
6	Bill2	2	333	Sham	382	844.104259
6	Bill2	2	333	Sham	383	837.4974627
6	Bill2	2	333	Sham	384	840.4028796
6	Bill2	2	333	Sham	385	841.6204608
6	Bill2	2	333	Sham	386	844.2777979
6	Bill2	2	333	Sham	387	842.3401926
6	Bill2	2	333	Sham	388	841.9008255
6	Bill2	2	333	Sham	389	812.8628421
6	Bill2	2	333	Sham	390	732.1837201
6	Bill2	2	333	Sham	391	752.2718923
6	Bill2	2	333	Sham	392	588.6459037
6	Bill2	2	333	Sham	393	595.4107826
6	Bill2	2	333	Sham	394	593.2630108
6	Bill2	2	333	Sham	395	593.9696962
6	Bill2	2	333	Sham	396	593.9696962
6	Bill2	2	333	Sham	397	593.9696962
6	Bill2	2	333	Sham	398	593.2967217
6	Bill2	2	333	Sham	399	594.7982851
6	Bill2	2	333	Sham	400	594.7982851
6	Bill2	2	333	Sham	401	594.7982851
6	Bill2	2	333	Sham	402	594.7982851
6	Bill2	2	333	Sham	403	594.7982851
6	Bill2	2	333	Sham	404	593.3573965
6	Bill2	2	333	Sham	405	594.7478457
6	Bill2	2	333	Sham	406	596.8400121
6	Bill2	2	333	Sham	407	596.8400121
6	Bill2	2	333	Sham	408	596.8400121
6	Bill2	2	333	Sham	409	596.8400121
6	Bill2	2	333	Sham	410	606.1394229
6	Bill2	2	333	Sham	411	615.9813309
6	Bill2	2	333	Sham	412	618.8093406
6	Bill2	2	333	Sham	413	617.3532214
6	Bill2	2	333	Sham	414	494.3136656
6	Bill2	2	333	Sham	415	509.2867562
6	Bill2	2	333	Sham	416	522.345671
6	Bill2	2	333	Sham	417	520.3114452
6	Bill2	2	333	Sham	418	506.0405122
6	Bill2	2	333	Sham	419	501.9581656
6	Bill2	2	333	Sham	420	501.9581656
6	Bill2	2	333	Sham	421	489.2770176
6	Bill2	2	333	Sham	422	452.0707909
6	Bill2	2	333	Sham	423	576.3028718
6	Bill2	2	333	Sham	424	582.9922813
6	Bill2	2	333	Sham	425	582.9922813
6	Bill2	2	333	Sham	426	624.4429518
6	Bill2	2	333	Sham	427	624.4429518
6	Bill2	2	333	Sham	428	634.2783301
6	Bill2	2	333	Sham	429	634.2783301
6	Bill2	2	333	Sham	430	632.8704449
6	Bill2	2	333	Sham	431	610.9811781
6	Bill2	2	333	Sham	432	611.7393236
6	Bill2	2	333	Sham	433	611.7393236
6	Bill2	2	333	Sham	434	611.7393236
6	Bill2	2	333	Sham	435	611.7393236
6	Bill2	2	333	Sham	436	611.7393236
6	Bill2	2	333	Sham	437	611.7393236
6	Bill2	2	333	Sham	438	611.7393236
6	Bill2	2	333	Sham	439	611.7393236
6	Bill2	2	333	Sham	440	601.2803007
6	Bill2	2	333	Sham	441	601.2803007
6	Bill2	2	333	Sham	442	602.0971682
6	Bill2	2	333	Sham	443	594.2995878
6	Bill2	2	333	Sham	444	594.2995878
6	Bill2	2	333	Sham	445	589.8643912
6	Bill2	2	333	Sham	446	590.6208598
6	Bill2	2	333	Sham	447	590.6208598
6	Bill2	2	333	Sham	448	588.5575588
6	Bill2	2	333	Sham	449	588.5575588
6	Bill2	2	333	Sham	450	576.7642499
6	Bill2	2	333	Sham	451	577.9766431
6	Bill2	2	333	Sham	452	577.9766431
6	Bill2	2	333	Sham	453	577.9766431
6	Bill2	2	333	Sham	454	577.9766431
6	Bill2	2	333	Sham	455	577.9766431
6	Bill2	2	333	Sham	456	576.0078124
6	Bill2	2	333	Sham	457	575.3468519
6	Bill2	2	333	Sham	458	577.9965398
6	Bill2	2	324	Sham	1	762.8191136
6	Bill2	2	324	Sham	2	805.0155278
6	Bill2	2	324	Sham	3	801.14543
6	Bill2	2	324	Sham	4	784.9178301
6	Bill2	2	324	Sham	5	783.9445133
6	Bill2	2	324	Sham	6	715.252403
6	Bill2	2	324	Sham	7	730.1506694
6	Bill2	2	324	Sham	8	775.1264413
6	Bill2	2	324	Sham	9	833.1536473
6	Bill2	2	324	Sham	10	816.515156
6	Bill2	2	324	Sham	11	811.7123875
6	Bill2	2	324	Sham	12	820.2438662
6	Bill2	2	324	Sham	13	817.8832435
6	Bill2	2	324	Sham	14	825.0872681
6	Bill2	2	324	Sham	15	811.8897708
6	Bill2	2	324	Sham	16	781.1440328
6	Bill2	2	324	Sham	17	804.1050926
6	Bill2	2	324	Sham	18	894.4389303
6	Bill2	2	324	Sham	19	898.4592367
6	Bill2	2	324	Sham	20	900.5775924
6	Bill2	2	324	Sham	21	904.1067415
6	Bill2	2	324	Sham	22	899.0155727
6	Bill2	2	324	Sham	23	900.8551493
6	Bill2	2	324	Sham	24	906.3713367
6	Bill2	2	324	Sham	25	906.3713367
6	Bill2	2	324	Sham	26	908.3507032
6	Bill2	2	324	Sham	27	911.3199219
6	Bill2	2	324	Sham	28	911.3199219
6	Bill2	2	324	Sham	29	914.7196292
6	Bill2	2	324	Sham	30	912.8773192
6	Bill2	2	324	Sham	31	900.2899533
6	Bill2	2	324	Sham	32	900.2899533
6	Bill2	2	324	Sham	33	905.2386426
6	Bill2	2	324	Sham	34	905.2386426
6	Bill2	2	324	Sham	35	905.2386426
6	Bill2	2	324	Sham	36	905.2386426
6	Bill2	2	324	Sham	37	905.2386426
6	Bill2	2	324	Sham	38	905.2386426
6	Bill2	2	324	Sham	39	905.2386426
6	Bill2	2	324	Sham	40	905.2386426
6	Bill2	2	324	Sham	41	905.2386426
6	Bill2	2	324	Sham	42	904.8160034
6	Bill2	2	324	Sham	43	904.8160034
6	Bill2	2	324	Sham	44	904.8160034
6	Bill2	2	324	Sham	45	903.1168252
6	Bill2	2	324	Sham	46	903.1168252
6	Bill2	2	324	Sham	47	902.4128767
6	Bill2	2	324	Sham	48	902.4128767
6	Bill2	2	324	Sham	49	902.4128767
6	Bill2	2	324	Sham	50	898.4547846
6	Bill2	2	324	Sham	51	898.4547846
6	Bill2	2	324	Sham	52	898.4547846
6	Bill2	2	324	Sham	53	898.4547846
6	Bill2	2	324	Sham	54	898.4547846
6	Bill2	2	324	Sham	55	898.4547846
6	Bill2	2	324	Sham	56	900.4337844
6	Bill2	2	324	Sham	57	899.2819358
6	Bill2	2	324	Sham	58	616.7284654
6	Bill2	2	324	Sham	59	547.646784
6	Bill2	2	324	Sham	60	530.6194493
6	Bill2	2	324	Sham	61	518.6771636
6	Bill2	2	324	Sham	62	518.1978387
6	Bill2	2	324	Sham	63	511.4938905
6	Bill2	2	324	Sham	64	505.1277066
6	Bill2	2	324	Sham	65	507.847418
6	Bill2	2	324	Sham	66	503.5126612
6	Bill2	2	324	Sham	67	499.2995093
6	Bill2	2	324	Sham	68	534.9579423
6	Bill2	2	324	Sham	69	500.9590802
6	Bill2	2	324	Sham	70	486.1285838
6	Bill2	2	324	Sham	71	485.0773134
6	Bill2	2	324	Sham	72	479.426741
6	Bill2	2	324	Sham	73	482.1472804
6	Bill2	2	324	Sham	74	536.6796065
6	Bill2	2	324	Sham	75	424.1992456
6	Bill2	2	324	Sham	76	397.0201506
6	Bill2	2	324	Sham	77	382.0379562
6	Bill2	2	324	Sham	78	366.0218573
6	Bill2	2	324	Sham	79	328.3321489
6	Bill2	2	324	Sham	80	299.7131962
6	Bill2	2	324	Sham	81	337.1913403
6	Bill2	2	324	Sham	82	317.9701244
6	Bill2	2	324	Sham	83	587.132864
6	Bill2	2	324	Sham	84	551.392782
6	Bill2	2	324	Sham	85	463.2763754
6	Bill2	2	324	Sham	86	518.6617395
6	Bill2	2	324	Sham	87	518.383063
6	Bill2	2	324	Sham	88	474.6756788
6	Bill2	2	324	Sham	89	455.0010989
6	Bill2	2	324	Sham	90	477.459946
6	Bill2	2	324	Sham	91	641.8301956
6	Bill2	2	324	Sham	92	706.463021
6	Bill2	2	324	Sham	93	643.0629829
6	Bill2	2	324	Sham	94	547.646784
6	Bill2	2	324	Sham	95	862.7815482
6	Bill2	2	324	Sham	96	838.2726287
6	Bill2	2	324	Sham	97	732.3557879
6	Bill2	2	324	Sham	98	860.0430222
6	Bill2	2	324	Sham	99	861.6292706
6	Bill2	2	324	Sham	100	867.5136887
6	Bill2	2	324	Sham	101	876.9606605
6	Bill2	2	324	Sham	102	885.2683209
6	Bill2	2	324	Sham	103	864.4593686
6	Bill2	2	324	Sham	104	868.600023
6	Bill2	2	324	Sham	105	866.7929395
6	Bill2	2	324	Sham	106	866.7929395
6	Bill2	2	324	Sham	107	866.7929395
6	Bill2	2	324	Sham	108	866.7929395
6	Bill2	2	324	Sham	109	869.5084818
6	Bill2	2	324	Sham	110	863.5444401
6	Bill2	2	324	Sham	111	894.504332
6	Bill2	2	324	Sham	112	788.1884292
6	Bill2	2	324	Sham	113	852.0528153
6	Bill2	2	324	Sham	114	832.4998498
6	Bill2	2	324	Sham	115	650.3076195
6	Bill2	2	324	Sham	116	697.8782129
6	Bill2	2	324	Sham	117	631.9153424
6	Bill2	2	324	Sham	118	904.1791858
6	Bill2	2	324	Sham	119	489.6386423
6	Bill2	2	324	Sham	120	568.656311
6	Bill2	2	324	Sham	121	564.5706333
6	Bill2	2	324	Sham	122	556.3452166
6	Bill2	2	324	Sham	123	559.3004559
6	Bill2	2	324	Sham	124	559.3004559
6	Bill2	2	324	Sham	125	560.1151667
6	Bill2	2	324	Sham	126	555.8354073
6	Bill2	2	324	Sham	127	555.8354073
6	Bill2	2	324	Sham	128	560.2856414
6	Bill2	2	324	Sham	129	557.6782226
6	Bill2	2	324	Sham	130	581.0550748
6	Bill2	2	324	Sham	131	575.274717
6	Bill2	2	324	Sham	132	551.232256
6	Bill2	2	324	Sham	133	520.5573936
6	Bill2	2	324	Sham	134	509.259266
6	Bill2	2	324	Sham	135	376.5222437
6	Bill2	2	324	Sham	136	647.3090452
6	Bill2	2	324	Sham	137	662.4349025
6	Bill2	2	324	Sham	138	676.3224083
6	Bill2	2	324	Sham	139	654.7831702
6	Bill2	2	324	Sham	140	818.1008495
6	Bill2	2	324	Sham	141	789.6283936
6	Bill2	2	324	Sham	142	803.5234906
6	Bill2	2	324	Sham	143	802.583952
6	Bill2	2	324	Sham	144	804.6465062
6	Bill2	2	324	Sham	145	807.4156303
6	Bill2	2	324	Sham	146	807.0396521
6	Bill2	2	324	Sham	147	806.8667796
6	Bill2	2	324	Sham	148	812.0098522
6	Bill2	2	324	Sham	149	796.4923101
6	Bill2	2	324	Sham	150	736.8371598
6	Bill2	2	324	Sham	151	758.5169741
6	Bill2	2	324	Sham	152	694.1037386
6	Bill2	2	324	Sham	153	696.7302204
6	Bill2	2	324	Sham	154	696.7302204
6	Bill2	2	324	Sham	155	725.7024184
6	Bill2	2	324	Sham	156	732.8881224
6	Bill2	2	324	Sham	157	729.4141485
6	Bill2	2	324	Sham	158	712.4450856
6	Bill2	2	324	Sham	159	712.4450856
6	Bill2	2	324	Sham	160	712.4450856
6	Bill2	2	324	Sham	161	712.4450856
6	Bill2	2	324	Sham	162	712.4450856
6	Bill2	2	324	Sham	163	712.4450856
6	Bill2	2	324	Sham	164	695.7707956
6	Bill2	2	324	Sham	165	634.8740032
6	Bill2	2	324	Sham	166	656.7411971
6	Bill2	2	324	Sham	167	668.6232123
[truncated: 33,691 more rows]
